# Supplementary material for: (2,3,5,10,12,13,15,20-Octa­phenyl­porphinato)copper(II) 1,1,2,2-tetra­chloro­ethane solvate
Source: Acta Crystallogr Sect E Struct Rep Online. 2008 Jan 9;64(Pt 2):m330–1. doi: 10.1107/S1600536808000147 (PMC2960240; doi:10.1107/S1600536808000147)
Supplement: Supplementary file 1 [file e-64-0m330-sup1.cif]

##############################################################################
###                                                                        ###
###        Electronic paper (Acta Crystallographica Section E)             ###
###                                                                        ###
##############################################################################
#                                                                            #
# This CIF contains the data in a paper accepted for publication in Acta     #
# Crystallographica Section E. It conforms to the requirements of Notes      #
# for Authors for Section E, and has been peer reviewed under the auspices   #
# of the IUCr Commission on Journals.                                        #
#                                                                            #
# Full details of the Crystallographic Information File format               #
# are given in the paper "The Crystallographic Information File (CIF):       #
# a New Standard Archive File for Crystallography" by S. R. Hall, F. H.      #
# Allen and I. D. Brown [Acta Cryst. (1991), A47, 655-685].                  #
#                                                                            #
# The current version of the core CIF dictionary is obtainable from          #
# ftp://ftp.iucr.org/pub/cif_core.dic. The current version number is 2.1.    #
#                                                                            #
# Software is freely available for graphical display of the structure(s) in  #
# this CIF.  For information consult the CIF home page http://www.iucr.org/  #
# cif/home.html                                                              #
#                                                                            #
##############################################################################
                                             
data_global
_audit_creation_method     'SHELXL 97'
_journal_data_validation_number     ?
_journal_date_recd_electronic     2007-11-29
_journal_date_accepted     2008-01-02
_journal_name_full     'Acta Crystallographica, Section E'
_journal_year     2008
_journal_volume     64
_journal_issue      2
_journal_page_first     m330
_journal_page_last     m331
_journal_paper_category     QM
_journal_coeditor_code     SI2064
_publ_contact_author_name     'Dr. Puttaiah Bhyrappa'
_publ_contact_author_address
;
        Department of Chemistry
        Indian Institute of Technology Madras
        Chennai- 600 036
        India
;
_publ_contact_author_email     pbhyrappa@hotmail.com
_publ_contact_author_fax     '+91-044-2257 0509'
_publ_contact_author_phone     '+91-044-2257 4222'
_publ_section_title
;
(2,3,5,10,12,13,15,20-Octaaphenylporphinato)copper(II)
1,1,2,2-tetrachloroethane solvate
;
loop_
    _publ_author_name
    _publ_author_address
    'Puttaiah Bhyrappa'
;       Department of Chemistry
        Indian Institute of Technology Madras
        Chennai 600 036
        India
;
    'Karuppaiah Karunanithi'
;       Department of Chemistry
        Indian Institute of Technology Madras
        Chennai 600 036
        India
;
    'Babu Varghese'
;       Sophisticated Analytical Instrument Facility
        Indian Institute of Technology Madras
        Chennai 600 036
        India
;
data_I
_audit_creation_method     SHELXL-97
_chemical_name_systematic
;
(2,3,5,10,12,13,15,20-Octaaphenylporphinato)copper(II)
1,1,2,2-tetrachloroethane solvate
;
_chemical_name_common     ?
_chemical_formula_moiety     'C68 H44 Cu N4, C2 H2 Cl4'
_chemical_formula_sum     'C70 H46 Cl4 Cu N4'
_chemical_formula_iupac     '[Cu (C68 H44 N4)], C2 H2 Cl4'
_chemical_formula_weight     1148.45
_chemical_melting_point     ?
_symmetry_cell_setting     'monoclinic'
_symmetry_space_group_name_H-M     'P 21/c'
_symmetry_space_group_name_Hall     '-P 2ybc'
loop_
    _symmetry_equiv_pos_as_xyz
    'x, y, z'
    '-x, y+1/2, -z+1/2'
    '-x, -y, -z'
    'x, -y-1/2, z-1/2'
_cell_length_a     18.8891(5)
_cell_length_b     12.2800(4)
_cell_length_c     24.5323(7)
_cell_angle_alpha     90.00
_cell_angle_beta     106.2390(10)
_cell_angle_gamma     90.00
_cell_volume     5463.4(3)
_cell_formula_units_Z     4
_cell_measurement_reflns_used     6786
_cell_measurement_theta_min     2.4
_cell_measurement_theta_max     26.1
_cell_measurement_temperature     173(2)
_exptl_crystal_description     'plate'
_exptl_crystal_colour     'brown'
_exptl_crystal_size_max     0.28
_exptl_crystal_size_mid     0.24
_exptl_crystal_size_min     0.20
_exptl_crystal_density_diffrn     1.396
_exptl_crystal_density_meas     ?
_exptl_crystal_density_method     'not measured'
_exptl_crystal_F_000     2364
_exptl_absorpt_coefficient_mu     0.645
_exptl_absorpt_correction_type     'multi-scan'
_exptl_absorpt_process_details     '(SADABS; Bruker 2003)'
_exptl_absorpt_correction_T_min     0.8401
_exptl_absorpt_correction_T_max     0.8819
_exptl_special_details
;
 ?
;
_diffrn_ambient_temperature     173(2)
_diffrn_radiation_type     MoK\a
_diffrn_radiation_wavelength     0.71073
_diffrn_radiation_source     'fine-focus sealed tube'
_diffrn_radiation_monochromator     graphite
_diffrn_measurement_device_type     'Bruker APEXII CCD area-detector'
_diffrn_measurement_method     '\w and \f'
_diffrn_detector_area_resol_mean     ?
_diffrn_reflns_number     33284
_diffrn_reflns_av_R_equivalents     0.0421
_diffrn_reflns_av_sigmaI/netI     0.0566
_diffrn_reflns_theta_min     2.30
_diffrn_reflns_theta_max     25.00
_diffrn_reflns_theta_full     25.00
_diffrn_measured_fraction_theta_max     0.995
_diffrn_measured_fraction_theta_full     0.995
_diffrn_reflns_limit_h_min     -22
_diffrn_reflns_limit_h_max     16
_diffrn_reflns_limit_k_min     -14
_diffrn_reflns_limit_k_max     14
_diffrn_reflns_limit_l_min     -29
_diffrn_reflns_limit_l_max     28
_diffrn_standards_number     ?
_diffrn_standards_interval_count     ?
_diffrn_standards_interval_time     ?
_diffrn_standards_decay_%     0
_refine_special_details
;
 Refinement of F^2^ against ALL reflections.  The weighted R-factor wR and
 goodness of fit S are based on F^2^, conventional R-factors R are based
 on F, with F set to zero for negative F^2^. The threshold expression of
 F^2^ > 2sigma(F^2^) is used only for calculating R-factors(gt) etc. and is
 not relevant to the choice of reflections for refinement.  R-factors based
 on F^2^ are statistically about twice as large as those based on F, and R-
 factors based on ALL data will be even larger.
;
_reflns_number_total     9594
_reflns_number_gt     6243
_reflns_threshold_expression     I>2sigma(I)
_refine_ls_structure_factor_coef     Fsqd
_refine_ls_matrix_type     full
_refine_ls_R_factor_all     0.0882
_refine_ls_R_factor_gt     0.0455
_refine_ls_wR_factor_gt     0.1000
_refine_ls_wR_factor_ref     0.1185
_refine_ls_goodness_of_fit_ref     1.004
_refine_ls_restrained_S_all     1.004
_refine_ls_number_reflns     9594
_refine_ls_number_parameters     712
_refine_ls_number_restraints     0
_refine_ls_hydrogen_treatment     constr
_refine_ls_weighting_scheme     calc
_refine_ls_weighting_details
              'w=1/[\s^2^(Fo^2^)+(0.0464P)^2^+5.7309P] where P=(Fo^2^+2Fc^2^)/3'
_atom_sites_solution_hydrogens     geom
_atom_sites_solution_primary     direct
_atom_sites_solution_secondary     difmap
_refine_ls_shift/su_max     0.000
_refine_ls_shift/su_mean     0.000
_refine_diff_density_max     0.678
_refine_diff_density_min     -0.548
_refine_ls_extinction_method     none
_refine_ls_extinction_coef     ?
loop_
    _atom_type_symbol
    _atom_type_description
    _atom_type_scat_dispersion_real
    _atom_type_scat_dispersion_imag
    _atom_type_scat_source
    'C' 'C' 0.0033 0.0016
                         'International Tables Vol C Tables 4.2.6.8 and 6.1.1.4'
    'H' 'H' 0.0000 0.0000
                         'International Tables Vol C Tables 4.2.6.8 and 6.1.1.4'
    'N' 'N' 0.0061 0.0033
                         'International Tables Vol C Tables 4.2.6.8 and 6.1.1.4'
    'Cl' 'Cl' 0.1484 0.1585
                         'International Tables Vol C Tables 4.2.6.8 and 6.1.1.4'
    'Cu' 'Cu' 0.3201 1.2651
                         'International Tables Vol C Tables 4.2.6.8 and 6.1.1.4'
_computing_data_collection     'APEX2 (Bruker, 2004)'
_computing_cell_refinement     'APEX2 and SAINT-Plus (Bruker, 2004)'
_computing_data_reduction     'XPREP (Bruker, 2003)'
_computing_structure_solution     'SHELXS97 (Sheldrick, 2008)'
_computing_structure_refinement     'SHELXL97 (Sheldrick, 2008)'
_computing_molecular_graphics
;
ORTEP-3 (Farrugia, 1997), WinGX (Farrugia, 1999), and Mercury
(Bruno <i>et al.</i>,  2002)
;
_computing_publication_material     'SHELXL97 (Sheldrick, 2008)'
loop_
    _atom_site_type_symbol
    _atom_site_label
    _atom_site_fract_x
    _atom_site_fract_y
    _atom_site_fract_z
    _atom_site_U_iso_or_equiv
    _atom_site_adp_type
    _atom_site_calc_flag
    _atom_site_refinement_flags
    _atom_site_occupancy
    _atom_site_disorder_assembly
    _atom_site_disorder_group
    C C1 0.64459(17) 0.5928(2) 0.62180(13) 0.0231(7) Uani d . 1 . .
    C C2 0.57857(17) 0.6535(3) 0.62036(13) 0.0248(7) Uani d . 1 . .
    C C3 0.54667(17) 0.6822(3) 0.56593(13) 0.0239(7) Uani d . 1 . .
    C C4 0.59271(16) 0.6397(2) 0.53228(13) 0.0222(7) Uani d . 1 . .
    C C5 0.58044(16) 0.6525(3) 0.47372(13) 0.0236(7) Uani d . 1 . .
    C C6 0.62698(17) 0.6117(3) 0.44359(13) 0.0241(7) Uani d . 1 . .
    C C7 0.61224(18) 0.6229(3) 0.38328(13) 0.0304(8) Uani d . 1 . .
    H H7 0.5727 0.6599 0.3593 0.036 Uiso calc R 1 . .
    C C8 0.66522(18) 0.5709(3) 0.36775(14) 0.0319(8) Uani d . 1 . .
    H H8 0.6695 0.5650 0.3310 0.038 Uiso calc R 1 . .
    C C9 0.71477(17) 0.5255(3) 0.41811(13) 0.0241(7) Uani d . 1 . .
    C C10 0.77607(17) 0.4639(3) 0.41720(13) 0.0238(7) Uani d . 1 . .
    C C11 0.82656(17) 0.4216(2) 0.46542(13) 0.0225(7) Uani d . 1 . .
    C C12 0.89196(16) 0.3591(3) 0.46627(13) 0.0240(7) Uani d . 1 . .
    C C13 0.92241(17) 0.3272(3) 0.52072(13) 0.0249(7) Uani d . 1 . .
    C C14 0.87621(16) 0.3701(3) 0.55416(13) 0.0228(7) Uani d . 1 . .
    C C15 0.88581(16) 0.3516(3) 0.61190(12) 0.0239(7) Uani d . 1 . .
    C C16 0.84064(17) 0.3967(3) 0.64239(13) 0.0246(7) Uani d . 1 . .
    C C17 0.85496(18) 0.3817(3) 0.70261(13) 0.0303(8) Uani d . 1 . .
    H H17 0.8932 0.3413 0.7261 0.036 Uiso calc R 1 . .
    C C18 0.80283(17) 0.4369(3) 0.71861(13) 0.0292(8) Uani d . 1 . .
    H H18 0.7984 0.4419 0.7553 0.035 Uiso calc R 1 . .
    C C19 0.75556(17) 0.4864(3) 0.66928(12) 0.0247(7) Uani d . 1 . .
    C C20 0.69373(17) 0.5476(3) 0.66969(13) 0.0231(7) Uani d . 1 . .
    C C21 0.68139(17) 0.5585(3) 0.72752(13) 0.0288(8) Uani d . 1 . .
    C C22 0.6517(2) 0.4722(3) 0.75038(15) 0.0429(10) Uani d . 1 . .
    H H22 0.6351 0.4108 0.7283 0.052 Uiso calc R 1 . .
    C C23 0.6464(2) 0.4758(4) 0.80535(16) 0.0590(13) Uani d . 1 . .
    H H23 0.6267 0.4173 0.8203 0.071 Uiso calc R 1 . .
    C C24 0.6702(2) 0.5662(5) 0.83754(17) 0.0659(14) Uani d . 1 . .
    H H24 0.6663 0.5692 0.8745 0.079 Uiso calc R 1 . .
    C C25 0.6998(2) 0.6523(4) 0.81635(17) 0.0604(13) Uani d . 1 . .
    H H25 0.7160 0.7134 0.8388 0.073 Uiso calc R 1 . .
    C C26 0.7058(2) 0.6487(3) 0.76105(15) 0.0423(9) Uani d . 1 . .
    H H26 0.7263 0.7072 0.7467 0.051 Uiso calc R 1 . .
    C C27 0.54803(17) 0.6852(3) 0.66816(13) 0.0259(7) Uani d . 1 . .
    C C28 0.5045(2) 0.6149(3) 0.68860(15) 0.0406(9) Uani d . 1 . .
    H H28 0.4969 0.5443 0.6745 0.049 Uiso calc R 1 . .
    C C29 0.4719(2) 0.6481(3) 0.72986(16) 0.0483(10) Uani d . 1 . .
    H H29 0.4425 0.5998 0.7430 0.058 Uiso calc R 1 . .
    C C30 0.4827(2) 0.7509(4) 0.75122(16) 0.0463(10) Uani d . 1 . .
    H H30 0.4617 0.7725 0.7795 0.056 Uiso calc R 1 . .
    C C31 0.5249(2) 0.8226(3) 0.73069(16) 0.0476(10) Uani d . 1 . .
    H H31 0.5313 0.8935 0.7444 0.057 Uiso calc R 1 . .
    C C32 0.55786(19) 0.7895(3) 0.68968(14) 0.0372(9) Uani d . 1 . .
    H H32 0.5870 0.8382 0.6765 0.045 Uiso calc R 1 . .
    C C33 0.47542(16) 0.7434(3) 0.54840(13) 0.0250(7) Uani d . 1 . .
    C C34 0.41086(18) 0.6902(3) 0.54866(15) 0.0368(9) Uani d . 1 . .
    H H34 0.4123 0.6167 0.5580 0.044 Uiso calc R 1 . .
    C C35 0.34450(19) 0.7451(3) 0.53527(16) 0.0425(10) Uani d . 1 . .
    H H35 0.3016 0.7083 0.5357 0.051 Uiso calc R 1 . .
    C C36 0.3414(2) 0.8534(3) 0.52138(16) 0.0439(10) Uani d . 1 . .
    H H36 0.2966 0.8902 0.5119 0.053 Uiso calc R 1 . .
    C C37 0.4057(2) 0.9076(3) 0.52158(16) 0.0411(9) Uani d . 1 . .
    H H37 0.4041 0.9811 0.5123 0.049 Uiso calc R 1 . .
    C C38 0.47228(18) 0.8533(3) 0.53543(14) 0.0320(8) Uani d . 1 . .
    H H38 0.5153 0.8907 0.5361 0.038 Uiso calc R 1 . .
    C C39 0.51471(17) 0.7143(3) 0.43896(12) 0.0251(7) Uani d . 1 . .
    C C40 0.44515(18) 0.6684(3) 0.42313(14) 0.0345(8) Uani d . 1 . .
    H H40 0.4380 0.5985 0.4352 0.041 Uiso calc R 1 . .
    C C41 0.38612(19) 0.7259(3) 0.38938(16) 0.0449(10) Uani d . 1 . .
    H H41 0.3394 0.6947 0.3791 0.054 Uiso calc R 1 . .
    C C42 0.3960(2) 0.8287(3) 0.37089(15) 0.0454(10) Uani d . 1 . .
    H H42 0.3559 0.8673 0.3485 0.054 Uiso calc R 1 . .
    C C43 0.4649(2) 0.8745(3) 0.38543(14) 0.0401(9) Uani d . 1 . .
    H H43 0.4719 0.9438 0.3726 0.048 Uiso calc R 1 . .
    C C44 0.52382(18) 0.8173(3) 0.41928(13) 0.0307(8) Uani d . 1 . .
    H H44 0.5705 0.8486 0.4290 0.037 Uiso calc R 1 . .
    C C45 0.78249(17) 0.4373(3) 0.35884(13) 0.0274(8) Uani d . 1 . .
    C C46 0.7451(2) 0.3482(3) 0.33074(14) 0.0404(9) Uani d . 1 . .
    H H46 0.7181 0.3043 0.3485 0.048 Uiso calc R 1 . .
    C C47 0.7477(2) 0.3239(4) 0.27625(16) 0.0524(11) Uani d . 1 . .
    H H47 0.7224 0.2636 0.2575 0.063 Uiso calc R 1 . .
    C C48 0.7869(2) 0.3877(4) 0.24988(16) 0.0536(12) Uani d . 1 . .
    H H48 0.7890 0.3705 0.2134 0.064 Uiso calc R 1 . .
    C C49 0.8231(2) 0.4771(4) 0.27717(16) 0.0586(13) Uani d . 1 . .
    H H49 0.8495 0.5212 0.2590 0.070 Uiso calc R 1 . .
    C C50 0.8210(2) 0.5028(3) 0.33185(15) 0.0433(10) Uani d . 1 . .
    H H50 0.8455 0.5641 0.3501 0.052 Uiso calc R 1 . .
    C C51 0.92391(17) 0.3269(3) 0.41925(13) 0.0267(8) Uani d . 1 . .
    C C52 0.90578(19) 0.2281(3) 0.39251(14) 0.0363(9) Uani d . 1 . .
    H H52 0.8705 0.1844 0.4016 0.044 Uiso calc R 1 . .
    C C53 0.9393(2) 0.1929(3) 0.35218(15) 0.0483(10) Uani d . 1 . .
    H H53 0.9266 0.1257 0.3347 0.058 Uiso calc R 1 . .
    C C54 0.9907(2) 0.2558(4) 0.33792(16) 0.0497(11) Uani d . 1 . .
    H H54 1.0122 0.2327 0.3101 0.060 Uiso calc R 1 . .
    C C55 1.0106(2) 0.3541(4) 0.36498(18) 0.0538(11) Uani d . 1 . .
    H H55 1.0463 0.3968 0.3559 0.065 Uiso calc R 1 . .
    C C56 0.9775(2) 0.3896(3) 0.40592(16) 0.0428(10) Uani d . 1 . .
    H H56 0.9914 0.4557 0.4243 0.051 Uiso calc R 1 . .
    C C57 0.99055(17) 0.2602(3) 0.53830(12) 0.0257(7) Uani d . 1 . .
    C C58 0.98709(19) 0.1484(3) 0.54570(14) 0.0337(8) Uani d . 1 . .
    H H58 0.9415 0.1150 0.5406 0.040 Uiso calc R 1 . .
    C C59 1.0503(2) 0.0863(3) 0.56045(15) 0.0459(10) Uani d . 1 . .
    H H59 1.0472 0.0116 0.5656 0.055 Uiso calc R 1 . .
    C C60 1.1178(2) 0.1343(4) 0.56752(16) 0.0513(11) Uani d . 1 . .
    H H60 1.1604 0.0924 0.5782 0.062 Uiso calc R 1 . .
    C C61 1.1226(2) 0.2441(4) 0.55881(16) 0.0465(10) Uani d . 1 . .
    H H61 1.1683 0.2764 0.5629 0.056 Uiso calc R 1 . .
    C C62 1.05912(18) 0.3068(3) 0.54386(14) 0.0349(9) Uani d . 1 . .
    H H62 1.0625 0.3810 0.5375 0.042 Uiso calc R 1 . .
    C C63 0.94523(17) 0.2782(3) 0.64525(13) 0.0279(8) Uani d . 1 . .
    C C64 0.9268(2) 0.1744(3) 0.65906(14) 0.0379(9) Uani d . 1 . .
    H H64 0.8782 0.1506 0.6465 0.045 Uiso calc R 1 . .
    C C65 0.9809(3) 0.1058(3) 0.69174(16) 0.0529(11) Uani d . 1 . .
    H H65 0.9683 0.0365 0.7012 0.064 Uiso calc R 1 . .
    C C66 1.0524(3) 0.1401(4) 0.70990(16) 0.0569(12) Uani d . 1 . .
    H H66 1.0886 0.0937 0.7312 0.068 Uiso calc R 1 . .
    C C67 1.0710(2) 0.2428(4) 0.69686(15) 0.0497(11) Uani d . 1 . .
    H H67 1.1197 0.2659 0.7093 0.060 Uiso calc R 1 . .
    C C68 1.01747(18) 0.3120(3) 0.66534(14) 0.0375(9) Uani d . 1 . .
    H H68 1.0303 0.3823 0.6575 0.045 Uiso calc R 1 . .
    N N1 0.65247(13) 0.5851(2) 0.56727(10) 0.0215(6) Uani d . 1 . .
    N N2 0.69068(13) 0.5520(2) 0.46464(10) 0.0221(6) Uani d . 1 . .
    N N3 0.81909(13) 0.4296(2) 0.51955(10) 0.0214(6) Uani d . 1 . .
    N N4 0.77967(13) 0.4618(2) 0.62234(10) 0.0225(6) Uani d . 1 . .
    Cu Cu1 0.735277(19) 0.50618(3) 0.543368(15) 0.02048(11) Uani d . 1 . .
    C C69 1.2045(2) 0.3335(4) 0.94084(18) 0.0544(11) Uani d . 1 . .
    H H69 1.1761 0.2674 0.9422 0.065 Uiso calc R 1 . .
    C C70 1.2450(2) 0.3183(4) 0.89730(19) 0.0594(12) Uani d . 1 . .
    H H70 1.2792 0.2574 0.9098 0.071 Uiso calc R 1 . .
    Cl Cl1 1.14390(8) 0.44408(13) 0.92542(6) 0.0953(5) Uani d . 1 . .
    Cl Cl2 1.27110(6) 0.35061(10) 1.00777(4) 0.0613(3) Uani d . 1 . .
    Cl Cl3 1.29698(8) 0.43045(13) 0.88925(6) 0.0882(4) Uani d . 1 . .
    Cl Cl4 1.17999(7) 0.27836(13) 0.83291(5) 0.0837(4) Uani d . 1 . .
loop_
    _atom_site_aniso_label
    _atom_site_aniso_U_11
    _atom_site_aniso_U_22
    _atom_site_aniso_U_33
    _atom_site_aniso_U_12
    _atom_site_aniso_U_13
    _atom_site_aniso_U_23
    C1 0.0263(17) 0.0209(18) 0.0243(18) -0.0048(14) 0.0110(14) -0.0054(14)
    C2 0.0265(17) 0.0230(18) 0.0284(18) -0.0018(15) 0.0137(14) -0.0052(14)
    C3 0.0261(17) 0.0186(17) 0.0294(18) -0.0026(14) 0.0116(14) -0.0026(14)
    C4 0.0230(17) 0.0185(17) 0.0265(18) -0.0039(14) 0.0094(14) -0.0025(14)
    C5 0.0241(17) 0.0211(18) 0.0263(18) -0.0002(14) 0.0083(14) -0.0007(14)
    C6 0.0263(17) 0.0204(18) 0.0259(18) -0.0002(14) 0.0080(14) 0.0007(14)
    C7 0.0329(19) 0.036(2) 0.0224(18) 0.0102(16) 0.0082(15) 0.0037(15)
    C8 0.037(2) 0.039(2) 0.0223(18) 0.0076(17) 0.0124(15) 0.0033(16)
    C9 0.0285(18) 0.0235(19) 0.0219(17) 0.0007(14) 0.0097(14) -0.0010(14)
    C10 0.0279(18) 0.0227(18) 0.0232(17) -0.0011(14) 0.0112(14) -0.0011(14)
    C11 0.0261(17) 0.0202(18) 0.0242(17) -0.0038(14) 0.0121(14) -0.0005(14)
    C12 0.0238(17) 0.0251(18) 0.0249(18) -0.0011(14) 0.0096(13) -0.0017(14)
    C13 0.0261(17) 0.0258(19) 0.0267(18) -0.0005(14) 0.0135(14) -0.0015(15)
    C14 0.0215(16) 0.0216(18) 0.0250(17) -0.0015(14) 0.0061(13) -0.0016(14)
    C15 0.0234(17) 0.0266(19) 0.0219(17) -0.0007(14) 0.0067(13) -0.0020(14)
    C16 0.0248(17) 0.0276(19) 0.0225(17) -0.0007(15) 0.0084(14) -0.0013(14)
    C17 0.0311(19) 0.039(2) 0.0205(17) 0.0071(16) 0.0070(14) 0.0022(15)
    C18 0.0317(19) 0.040(2) 0.0175(17) 0.0025(16) 0.0090(14) 0.0004(15)
    C19 0.0270(17) 0.0277(19) 0.0210(16) -0.0028(15) 0.0093(13) -0.0051(14)
    C20 0.0267(18) 0.0221(18) 0.0233(17) -0.0053(14) 0.0114(14) -0.0066(14)
    C21 0.0262(18) 0.041(2) 0.0190(17) 0.0105(16) 0.0064(14) -0.0046(16)
    C22 0.042(2) 0.060(3) 0.031(2) -0.006(2) 0.0174(17) -0.0002(19)
    C23 0.050(3) 0.102(4) 0.031(2) 0.000(3) 0.0195(19) 0.013(2)
    C24 0.054(3) 0.124(5) 0.022(2) 0.021(3) 0.015(2) -0.004(3)
    C25 0.067(3) 0.078(4) 0.030(2) 0.015(3) 0.005(2) -0.026(2)
    C26 0.046(2) 0.045(2) 0.033(2) 0.0071(19) 0.0071(17) -0.0125(18)
    C27 0.0250(17) 0.029(2) 0.0247(17) 0.0053(15) 0.0093(14) -0.0014(15)
    C28 0.046(2) 0.038(2) 0.045(2) -0.0014(19) 0.0259(19) -0.0092(18)
    C29 0.050(2) 0.055(3) 0.052(3) -0.001(2) 0.034(2) 0.001(2)
    C30 0.047(2) 0.062(3) 0.036(2) 0.019(2) 0.0207(19) -0.001(2)
    C31 0.062(3) 0.041(2) 0.045(2) 0.009(2) 0.023(2) -0.013(2)
    C32 0.043(2) 0.037(2) 0.036(2) -0.0014(18) 0.0178(17) -0.0053(17)
    C33 0.0254(17) 0.0271(19) 0.0246(17) 0.0019(15) 0.0103(14) -0.0051(15)
    C34 0.033(2) 0.027(2) 0.052(2) -0.0004(17) 0.0166(17) 0.0025(17)
    C35 0.027(2) 0.041(2) 0.061(3) -0.0019(18) 0.0156(18) 0.005(2)
    C36 0.030(2) 0.041(2) 0.062(3) 0.0104(19) 0.0158(18) 0.002(2)
    C37 0.041(2) 0.026(2) 0.058(3) 0.0073(18) 0.0156(18) 0.0039(18)
    C38 0.0309(19) 0.026(2) 0.042(2) -0.0018(16) 0.0156(16) -0.0013(16)
    C39 0.0279(18) 0.0271(19) 0.0211(17) 0.0035(15) 0.0083(13) -0.0036(14)
    C40 0.032(2) 0.034(2) 0.037(2) -0.0023(17) 0.0088(16) -0.0093(17)
    C41 0.026(2) 0.052(3) 0.050(2) 0.0013(19) -0.0010(17) -0.019(2)
    C42 0.038(2) 0.053(3) 0.038(2) 0.023(2) -0.0027(17) -0.006(2)
    C43 0.050(2) 0.035(2) 0.035(2) 0.0145(19) 0.0111(18) 0.0052(17)
    C44 0.0305(19) 0.033(2) 0.0285(18) 0.0026(16) 0.0085(15) -0.0001(16)
    C45 0.0266(18) 0.033(2) 0.0224(17) 0.0071(16) 0.0068(14) -0.0018(15)
    C46 0.050(2) 0.042(2) 0.031(2) 0.0024(19) 0.0141(17) -0.0029(18)
    C47 0.058(3) 0.059(3) 0.036(2) 0.006(2) 0.007(2) -0.017(2)
    C48 0.048(2) 0.090(4) 0.026(2) 0.012(2) 0.0156(19) -0.010(2)
    C49 0.056(3) 0.093(4) 0.034(2) -0.013(3) 0.026(2) -0.003(2)
    C50 0.043(2) 0.059(3) 0.032(2) -0.012(2) 0.0178(17) -0.005(2)
    C51 0.0292(18) 0.030(2) 0.0234(17) 0.0087(15) 0.0108(14) 0.0010(15)
    C52 0.040(2) 0.041(2) 0.031(2) 0.0006(18) 0.0164(16) -0.0023(17)
    C53 0.059(3) 0.053(3) 0.036(2) 0.008(2) 0.017(2) -0.014(2)
    C54 0.052(3) 0.067(3) 0.038(2) 0.021(2) 0.0258(19) -0.001(2)
    C55 0.052(3) 0.063(3) 0.064(3) 0.006(2) 0.043(2) 0.008(2)
    C56 0.050(2) 0.039(2) 0.051(2) 0.0011(19) 0.032(2) -0.0015(19)
    C57 0.0291(18) 0.032(2) 0.0183(16) 0.0046(16) 0.0099(13) -0.0019(14)
    C58 0.037(2) 0.035(2) 0.033(2) 0.0061(17) 0.0148(16) -0.0009(16)
    C59 0.061(3) 0.036(2) 0.042(2) 0.018(2) 0.016(2) 0.0043(18)
    C60 0.042(2) 0.064(3) 0.046(2) 0.030(2) 0.0095(19) 0.000(2)
    C61 0.027(2) 0.064(3) 0.049(2) 0.008(2) 0.0123(17) -0.007(2)
    C62 0.034(2) 0.038(2) 0.036(2) 0.0015(17) 0.0146(16) -0.0065(17)
    C63 0.0302(19) 0.034(2) 0.0225(17) 0.0088(16) 0.0118(14) 0.0005(15)
    C64 0.043(2) 0.038(2) 0.038(2) 0.0074(18) 0.0202(17) 0.0028(18)
    C65 0.080(3) 0.044(3) 0.044(2) 0.025(2) 0.033(2) 0.016(2)
    C66 0.063(3) 0.074(3) 0.034(2) 0.041(3) 0.014(2) 0.012(2)
    C67 0.039(2) 0.072(3) 0.035(2) 0.016(2) 0.0065(18) 0.002(2)
    C68 0.034(2) 0.048(2) 0.0300(19) 0.0074(18) 0.0084(16) 0.0007(18)
    N1 0.0235(14) 0.0203(15) 0.0214(14) -0.0013(12) 0.0074(11) -0.0012(11)
    N2 0.0251(14) 0.0216(14) 0.0221(14) 0.0019(12) 0.0105(11) 0.0003(12)
    N3 0.0236(14) 0.0231(15) 0.0186(14) -0.0007(12) 0.0077(11) -0.0002(11)
    N4 0.0249(14) 0.0227(15) 0.0212(14) -0.0010(12) 0.0087(11) -0.0028(11)
    Cu1 0.0220(2) 0.0212(2) 0.01977(19) 0.00008(17) 0.00838(14) -0.00128(16)
    C69 0.045(2) 0.050(3) 0.070(3) 0.008(2) 0.019(2) 0.009(2)
    C70 0.051(3) 0.050(3) 0.080(3) 0.016(2) 0.023(2) 0.009(2)
    Cl1 0.0875(10) 0.1020(11) 0.0990(11) 0.0603(9) 0.0303(8) 0.0086(9)
    Cl2 0.0466(6) 0.0845(9) 0.0481(6) -0.0065(6) 0.0054(5) 0.0052(6)
    Cl3 0.0867(10) 0.0987(11) 0.0909(10) -0.0276(8) 0.0437(8) 0.0083(8)
    Cl4 0.0745(8) 0.1147(12) 0.0581(8) 0.0044(8) 0.0122(6) -0.0277(7)
_geom_special_details
;
 All esds (except the esd in the dihedral angle between two l.s. planes)
 are estimated using the full covariance matrix.  The cell esds are taken
 into account individually in the estimation of esds in distances, angles
 and torsion angles; correlations between esds in cell parameters are only
 used when they are defined by crystal symmetry.  An approximate (isotropic)
 treatment of cell esds is used for estimating esds involving l.s. planes.
;
loop_
    _geom_bond_atom_site_label_1
    _geom_bond_atom_site_label_2
    _geom_bond_site_symmetry_2
    _geom_bond_distance
    _geom_bond_publ_flag
    C1 N1 . 1.390(4) ?
    C1 C20 . 1.393(4) ?
    C1 C2 . 1.445(4) ?
    C2 C3 . 1.349(4) ?
    C2 C27 . 1.496(4) ?
    C3 C4 . 1.453(4) ?
    C3 C33 . 1.496(4) ?
    C4 N1 . 1.385(4) ?
    C4 C5 . 1.398(4) ?
    C5 C6 . 1.390(4) ?
    C5 C39 . 1.501(4) ?
    C6 N2 . 1.380(4) ?
    C6 C7 . 1.434(4) ?
    C7 C8 . 1.329(4) ?
    C7 H7 . 0.93 ?
    C8 C9 . 1.438(4) ?
    C8 H8 . 0.93 ?
    C9 N2 . 1.381(4) ?
    C9 C10 . 1.388(4) ?
    C10 C11 . 1.395(4) ?
    C10 C45 . 1.506(4) ?
    C11 N3 . 1.378(4) ?
    C11 C12 . 1.450(4) ?
    C12 C13 . 1.356(4) ?
    C12 C51 . 1.497(4) ?
    C13 C14 . 1.453(4) ?
    C13 C57 . 1.486(4) ?
    C14 N3 . 1.381(4) ?
    C14 C15 . 1.396(4) ?
    C15 C16 . 1.397(4) ?
    C15 C63 . 1.492(4) ?
    C16 N4 . 1.375(4) ?
    C16 C17 . 1.437(4) ?
    C17 C18 . 1.341(4) ?
    C17 H17 . 0.93 ?
    C18 C19 . 1.424(4) ?
    C18 H18 . 0.93 ?
    C19 N4 . 1.385(4) ?
    C19 C20 . 1.392(4) ?
    C20 C21 . 1.507(4) ?
    C21 C26 . 1.380(5) ?
    C21 C22 . 1.388(5) ?
    C22 C23 . 1.381(5) ?
    C22 H22 . 0.93 ?
    C23 C24 . 1.363(7) ?
    C23 H23 . 0.93 ?
    C24 C25 . 1.365(7) ?
    C24 H24 . 0.93 ?
    C25 C26 . 1.393(5) ?
    C25 H25 . 0.93 ?
    C26 H26 . 0.93 ?
    C27 C32 . 1.378(5) ?
    C27 C28 . 1.379(5) ?
    C28 C29 . 1.385(5) ?
    C28 H28 . 0.93 ?
    C29 C30 . 1.361(5) ?
    C29 H29 . 0.93 ?
    C30 C31 . 1.374(5) ?
    C30 H30 . 0.93 ?
    C31 C32 . 1.384(5) ?
    C31 H31 . 0.93 ?
    C32 H32 . 0.93 ?
    C33 C38 . 1.384(4) ?
    C33 C34 . 1.385(4) ?
    C34 C35 . 1.379(5) ?
    C34 H34 . 0.93 ?
    C35 C36 . 1.371(5) ?
    C35 H35 . 0.93 ?
    C36 C37 . 1.383(5) ?
    C36 H36 . 0.93 ?
    C37 C38 . 1.379(5) ?
    C37 H37 . 0.93 ?
    C38 H38 . 0.93 ?
    C39 C44 . 1.381(5) ?
    C39 C40 . 1.382(4) ?
    C40 C41 . 1.383(5) ?
    C40 H40 . 0.93 ?
    C41 C42 . 1.371(5) ?
    C41 H41 . 0.93 ?
    C42 C43 . 1.370(5) ?
    C42 H42 . 0.93 ?
    C43 C44 . 1.381(5) ?
    C43 H43 . 0.93 ?
    C44 H44 . 0.93 ?
    C45 C50 . 1.372(5) ?
    C45 C46 . 1.378(5) ?
    C46 C47 . 1.384(5) ?
    C46 H46 . 0.93 ?
    C47 C48 . 1.359(6) ?
    C47 H47 . 0.93 ?
    C48 C49 . 1.366(6) ?
    C48 H48 . 0.93 ?
    C49 C50 . 1.390(5) ?
    C49 H49 . 0.93 ?
    C50 H50 . 0.93 ?
    C51 C52 . 1.375(5) ?
    C51 C56 . 1.382(5) ?
    C52 C53 . 1.385(5) ?
    C52 H52 . 0.93 ?
    C53 C54 . 1.360(6) ?
    C53 H53 . 0.93 ?
    C54 C55 . 1.378(6) ?
    C54 H54 . 0.93 ?
    C55 C56 . 1.394(5) ?
    C55 H55 . 0.93 ?
    C56 H56 . 0.93 ?
    C57 C62 . 1.387(4) ?
    C57 C58 . 1.389(5) ?
    C58 C59 . 1.377(5) ?
    C58 H58 . 0.93 ?
    C59 C60 . 1.371(6) ?
    C59 H59 . 0.93 ?
    C60 C61 . 1.372(6) ?
    C60 H60 . 0.93 ?
    C61 C62 . 1.385(5) ?
    C61 H61 . 0.93 ?
    C62 H62 . 0.93 ?
    C63 C68 . 1.379(5) ?
    C63 C64 . 1.388(5) ?
    C64 C65 . 1.392(5) ?
    C64 H64 . 0.93 ?
    C65 C66 . 1.365(6) ?
    C65 H65 . 0.93 ?
    C66 C67 . 1.371(6) ?
    C66 H66 . 0.93 ?
    C67 C68 . 1.380(5) ?
    C67 H67 . 0.93 ?
    C68 H68 . 0.93 ?
    N1 Cu1 . 2.060(2) ?
    N2 Cu1 . 1.961(2) ?
    N3 Cu1 . 2.061(2) ?
    N4 Cu1 . 1.961(2) ?
    C69 C70 . 1.488(6) ?
    C69 Cl1 . 1.748(4) ?
    C69 Cl2 . 1.779(4) ?
    C69 H69 . 0.98 ?
    C70 Cl3 . 1.734(5) ?
    C70 Cl4 . 1.777(5) ?
    C70 H70 . 0.98 ?
loop_
    _geom_angle_atom_site_label_1
    _geom_angle_atom_site_label_2
    _geom_angle_atom_site_label_3
    _geom_angle_site_symmetry_1
    _geom_angle_site_symmetry_3
    _geom_angle
    _geom_angle_publ_flag
    N1 C1 C20 . . 124.0(3) ?
    N1 C1 C2 . . 109.6(3) ?
    C20 C1 C2 . . 126.4(3) ?
    C3 C2 C1 . . 107.6(3) ?
    C3 C2 C27 . . 123.0(3) ?
    C1 C2 C27 . . 129.4(3) ?
    C2 C3 C4 . . 107.2(3) ?
    C2 C3 C33 . . 122.2(3) ?
    C4 C3 C33 . . 130.6(3) ?
    N1 C4 C5 . . 124.3(3) ?
    N1 C4 C3 . . 109.6(3) ?
    C5 C4 C3 . . 126.1(3) ?
    C6 C5 C4 . . 123.9(3) ?
    C6 C5 C39 . . 115.2(3) ?
    C4 C5 C39 . . 120.9(3) ?
    N2 C6 C5 . . 127.4(3) ?
    N2 C6 C7 . . 109.5(3) ?
    C5 C6 C7 . . 123.0(3) ?
    C8 C7 C6 . . 107.8(3) ?
    C8 C7 H7 . . 126.1 ?
    C6 C7 H7 . . 126.1 ?
    C7 C8 C9 . . 107.6(3) ?
    C7 C8 H8 . . 126.2 ?
    C9 C8 H8 . . 126.2 ?
    N2 C9 C10 . . 127.7(3) ?
    N2 C9 C8 . . 109.4(3) ?
    C10 C9 C8 . . 122.9(3) ?
    C9 C10 C11 . . 124.4(3) ?
    C9 C10 C45 . . 115.0(3) ?
    C11 C10 C45 . . 120.5(3) ?
    N3 C11 C10 . . 124.1(3) ?
    N3 C11 C12 . . 109.9(3) ?
    C10 C11 C12 . . 125.9(3) ?
    C13 C12 C11 . . 107.0(3) ?
    C13 C12 C51 . . 122.1(3) ?
    C11 C12 C51 . . 130.9(3) ?
    C12 C13 C14 . . 107.2(3) ?
    C12 C13 C57 . . 122.7(3) ?
    C14 C13 C57 . . 130.2(3) ?
    N3 C14 C15 . . 124.6(3) ?
    N3 C14 C13 . . 109.5(3) ?
    C15 C14 C13 . . 125.8(3) ?
    C14 C15 C16 . . 123.6(3) ?
    C14 C15 C63 . . 121.3(3) ?
    C16 C15 C63 . . 115.1(3) ?
    N4 C16 C15 . . 127.9(3) ?
    N4 C16 C17 . . 109.9(3) ?
    C15 C16 C17 . . 122.1(3) ?
    C18 C17 C16 . . 107.1(3) ?
    C18 C17 H17 . . 126.5 ?
    C16 C17 H17 . . 126.5 ?
    C17 C18 C19 . . 107.7(3) ?
    C17 C18 H18 . . 126.1 ?
    C19 C18 H18 . . 126.1 ?
    N4 C19 C20 . . 126.6(3) ?
    N4 C19 C18 . . 109.9(3) ?
    C20 C19 C18 . . 123.6(3) ?
    C19 C20 C1 . . 124.9(3) ?
    C19 C20 C21 . . 113.9(3) ?
    C1 C20 C21 . . 121.1(3) ?
    C26 C21 C22 . . 118.5(3) ?
    C26 C21 C20 . . 121.2(3) ?
    C22 C21 C20 . . 120.0(3) ?
    C23 C22 C21 . . 121.2(4) ?
    C23 C22 H22 . . 119.4 ?
    C21 C22 H22 . . 119.4 ?
    C24 C23 C22 . . 119.3(4) ?
    C24 C23 H23 . . 120.3 ?
    C22 C23 H23 . . 120.3 ?
    C23 C24 C25 . . 120.9(4) ?
    C23 C24 H24 . . 119.5 ?
    C25 C24 H24 . . 119.5 ?
    C24 C25 C26 . . 120.0(4) ?
    C24 C25 H25 . . 120.0 ?
    C26 C25 H25 . . 120.0 ?
    C21 C26 C25 . . 120.1(4) ?
    C21 C26 H26 . . 120.0 ?
    C25 C26 H26 . . 120.0 ?
    C32 C27 C28 . . 118.2(3) ?
    C32 C27 C2 . . 120.1(3) ?
    C28 C27 C2 . . 121.5(3) ?
    C27 C28 C29 . . 120.9(4) ?
    C27 C28 H28 . . 119.5 ?
    C29 C28 H28 . . 119.5 ?
    C30 C29 C28 . . 120.3(4) ?
    C30 C29 H29 . . 119.8 ?
    C28 C29 H29 . . 119.8 ?
    C29 C30 C31 . . 119.5(3) ?
    C29 C30 H30 . . 120.2 ?
    C31 C30 H30 . . 120.2 ?
    C30 C31 C32 . . 120.2(4) ?
    C30 C31 H31 . . 119.9 ?
    C32 C31 H31 . . 119.9 ?
    C27 C32 C31 . . 120.7(3) ?
    C27 C32 H32 . . 119.6 ?
    C31 C32 H32 . . 119.6 ?
    C38 C33 C34 . . 118.6(3) ?
    C38 C33 C3 . . 122.2(3) ?
    C34 C33 C3 . . 119.0(3) ?
    C35 C34 C33 . . 120.8(3) ?
    C35 C34 H34 . . 119.6 ?
    C33 C34 H34 . . 119.6 ?
    C36 C35 C34 . . 120.4(3) ?
    C36 C35 H35 . . 119.8 ?
    C34 C35 H35 . . 119.8 ?
    C35 C36 C37 . . 119.3(3) ?
    C35 C36 H36 . . 120.4 ?
    C37 C36 H36 . . 120.4 ?
    C38 C37 C36 . . 120.5(3) ?
    C38 C37 H37 . . 119.7 ?
    C36 C37 H37 . . 119.7 ?
    C37 C38 C33 . . 120.4(3) ?
    C37 C38 H38 . . 119.8 ?
    C33 C38 H38 . . 119.8 ?
    C44 C39 C40 . . 118.5(3) ?
    C44 C39 C5 . . 119.8(3) ?
    C40 C39 C5 . . 121.6(3) ?
    C39 C40 C41 . . 120.2(4) ?
    C39 C40 H40 . . 119.9 ?
    C41 C40 H40 . . 119.9 ?
    C42 C41 C40 . . 120.5(3) ?
    C42 C41 H41 . . 119.8 ?
    C40 C41 H41 . . 119.8 ?
    C43 C42 C41 . . 119.9(3) ?
    C43 C42 H42 . . 120.1 ?
    C41 C42 H42 . . 120.1 ?
    C42 C43 C44 . . 119.7(4) ?
    C42 C43 H43 . . 120.2 ?
    C44 C43 H43 . . 120.2 ?
    C43 C44 C39 . . 121.2(3) ?
    C43 C44 H44 . . 119.4 ?
    C39 C44 H44 . . 119.4 ?
    C50 C45 C46 . . 119.4(3) ?
    C50 C45 C10 . . 121.7(3) ?
    C46 C45 C10 . . 118.8(3) ?
    C45 C46 C47 . . 120.2(4) ?
    C45 C46 H46 . . 119.9 ?
    C47 C46 H46 . . 119.9 ?
    C48 C47 C46 . . 120.4(4) ?
    C48 C47 H47 . . 119.8 ?
    C46 C47 H47 . . 119.8 ?
    C47 C48 C49 . . 119.7(4) ?
    C47 C48 H48 . . 120.2 ?
    C49 C48 H48 . . 120.2 ?
    C48 C49 C50 . . 120.6(4) ?
    C48 C49 H49 . . 119.7 ?
    C50 C49 H49 . . 119.7 ?
    C45 C50 C49 . . 119.7(4) ?
    C45 C50 H50 . . 120.2 ?
    C49 C50 H50 . . 120.2 ?
    C52 C51 C56 . . 118.7(3) ?
    C52 C51 C12 . . 120.0(3) ?
    C56 C51 C12 . . 121.0(3) ?
    C51 C52 C53 . . 120.9(3) ?
    C51 C52 H52 . . 119.6 ?
    C53 C52 H52 . . 119.6 ?
    C54 C53 C52 . . 120.5(4) ?
    C54 C53 H53 . . 119.7 ?
    C52 C53 H53 . . 119.7 ?
    C53 C54 C55 . . 119.5(3) ?
    C53 C54 H54 . . 120.3 ?
    C55 C54 H54 . . 120.3 ?
    C54 C55 C56 . . 120.3(4) ?
    C54 C55 H55 . . 119.9 ?
    C56 C55 H55 . . 119.9 ?
    C51 C56 C55 . . 120.1(4) ?
    C51 C56 H56 . . 119.9 ?
    C55 C56 H56 . . 119.9 ?
    C62 C57 C58 . . 118.1(3) ?
    C62 C57 C13 . . 120.6(3) ?
    C58 C57 C13 . . 121.1(3) ?
    C59 C58 C57 . . 120.8(3) ?
    C59 C58 H58 . . 119.6 ?
    C57 C58 H58 . . 119.6 ?
    C60 C59 C58 . . 120.1(4) ?
    C60 C59 H59 . . 119.9 ?
    C58 C59 H59 . . 119.9 ?
    C59 C60 C61 . . 120.2(4) ?
    C59 C60 H60 . . 119.9 ?
    C61 C60 H60 . . 119.9 ?
    C60 C61 C62 . . 119.9(4) ?
    C60 C61 H61 . . 120.1 ?
    C62 C61 H61 . . 120.1 ?
    C61 C62 C57 . . 120.8(4) ?
    C61 C62 H62 . . 119.6 ?
    C57 C62 H62 . . 119.6 ?
    C68 C63 C64 . . 118.7(3) ?
    C68 C63 C15 . . 122.1(3) ?
    C64 C63 C15 . . 119.1(3) ?
    C63 C64 C65 . . 120.2(4) ?
    C63 C64 H64 . . 119.9 ?
    C65 C64 H64 . . 119.9 ?
    C66 C65 C64 . . 120.1(4) ?
    C66 C65 H65 . . 120.0 ?
    C64 C65 H65 . . 120.0 ?
    C65 C66 C67 . . 120.2(4) ?
    C65 C66 H66 . . 119.9 ?
    C67 C66 H66 . . 119.9 ?
    C66 C67 C68 . . 120.2(4) ?
    C66 C67 H67 . . 119.9 ?
    C68 C67 H67 . . 119.9 ?
    C63 C68 C67 . . 120.7(4) ?
    C63 C68 H68 . . 119.6 ?
    C67 C68 H68 . . 119.6 ?
    C4 N1 C1 . . 106.0(2) ?
    C4 N1 Cu1 . . 127.11(19) ?
    C1 N1 Cu1 . . 126.9(2) ?
    C6 N2 C9 . . 105.7(2) ?
    C6 N2 Cu1 . . 127.60(19) ?
    C9 N2 Cu1 . . 126.6(2) ?
    C11 N3 C14 . . 106.4(2) ?
    C11 N3 Cu1 . . 126.84(19) ?
    C14 N3 Cu1 . . 126.67(19) ?
    C16 N4 C19 . . 105.5(2) ?
    C16 N4 Cu1 . . 126.8(2) ?
    C19 N4 Cu1 . . 127.7(2) ?
    N4 Cu1 N2 . . 179.44(11) ?
    N4 Cu1 N1 . . 89.91(10) ?
    N2 Cu1 N1 . . 89.67(10) ?
    N4 Cu1 N3 . . 90.18(10) ?
    N2 Cu1 N3 . . 90.23(10) ?
    N1 Cu1 N3 . . 179.05(10) ?
    C70 C69 Cl1 . . 112.3(3) ?
    C70 C69 Cl2 . . 107.8(3) ?
    Cl1 C69 Cl2 . . 111.0(2) ?
    C70 C69 H69 . . 108.6 ?
    Cl1 C69 H69 . . 108.6 ?
    Cl2 C69 H69 . . 108.6 ?
    C69 C70 Cl3 . . 113.8(3) ?
    C69 C70 Cl4 . . 107.9(3) ?
    Cl3 C70 Cl4 . . 113.0(3) ?
    C69 C70 H70 . . 107.3 ?
    Cl3 C70 H70 . . 107.3 ?
    Cl4 C70 H70 . . 107.3 ?
loop_
    _geom_torsion_atom_site_label_1
    _geom_torsion_atom_site_label_2
    _geom_torsion_atom_site_label_3
    _geom_torsion_atom_site_label_4
    _geom_torsion_site_symmetry_1
    _geom_torsion_site_symmetry_2
    _geom_torsion_site_symmetry_3
    _geom_torsion_site_symmetry_4
    _geom_torsion
    _geom_torsion_publ_flag
    N1 C1 C2 C3 . . . . 0.1(4) ?
    C20 C1 C2 C3 . . . . -179.7(3) ?
    N1 C1 C2 C27 . . . . -178.4(3) ?
    C20 C1 C2 C27 . . . . 1.9(5) ?
    C1 C2 C3 C4 . . . . -0.1(4) ?
    C27 C2 C3 C4 . . . . 178.5(3) ?
    C1 C2 C3 C33 . . . . 178.0(3) ?
    C27 C2 C3 C33 . . . . -3.4(5) ?
    C2 C3 C4 N1 . . . . 0.1(4) ?
    C33 C3 C4 N1 . . . . -177.8(3) ?
    C2 C3 C4 C5 . . . . -178.9(3) ?
    C33 C3 C4 C5 . . . . 3.1(5) ?
    N1 C4 C5 C6 . . . . -0.1(5) ?
    C3 C4 C5 C6 . . . . 178.8(3) ?
    N1 C4 C5 C39 . . . . -179.1(3) ?
    C3 C4 C5 C39 . . . . -0.3(5) ?
    C4 C5 C6 N2 . . . . 1.2(5) ?
    C39 C5 C6 N2 . . . . -179.7(3) ?
    C4 C5 C6 C7 . . . . 178.1(3) ?
    C39 C5 C6 C7 . . . . -2.8(5) ?
    N2 C6 C7 C8 . . . . 0.3(4) ?
    C5 C6 C7 C8 . . . . -177.1(3) ?
    C6 C7 C8 C9 . . . . 0.1(4) ?
    C7 C8 C9 N2 . . . . -0.4(4) ?
    C7 C8 C9 C10 . . . . 178.9(3) ?
    N2 C9 C10 C11 . . . . -3.0(5) ?
    C8 C9 C10 C11 . . . . 177.8(3) ?
    N2 C9 C10 C45 . . . . 172.6(3) ?
    C8 C9 C10 C45 . . . . -6.5(5) ?
    C9 C10 C11 N3 . . . . 4.5(5) ?
    C45 C10 C11 N3 . . . . -170.9(3) ?
    C9 C10 C11 C12 . . . . -178.6(3) ?
    C45 C10 C11 C12 . . . . 6.0(5) ?
    N3 C11 C12 C13 . . . . 1.6(4) ?
    C10 C11 C12 C13 . . . . -175.6(3) ?
    N3 C11 C12 C51 . . . . 179.5(3) ?
    C10 C11 C12 C51 . . . . 2.3(5) ?
    C11 C12 C13 C14 . . . . -0.2(4) ?
    C51 C12 C13 C14 . . . . -178.3(3) ?
    C11 C12 C13 C57 . . . . 179.5(3) ?
    C51 C12 C13 C57 . . . . 1.5(5) ?
    C12 C13 C14 N3 . . . . -1.3(4) ?
    C57 C13 C14 N3 . . . . 179.0(3) ?
    C12 C13 C14 C15 . . . . 176.6(3) ?
    C57 C13 C14 C15 . . . . -3.2(6) ?
    N3 C14 C15 C16 . . . . -3.8(5) ?
    C13 C14 C15 C16 . . . . 178.6(3) ?
    N3 C14 C15 C63 . . . . 174.5(3) ?
    C13 C14 C15 C63 . . . . -3.0(5) ?
    C14 C15 C16 N4 . . . . 2.2(5) ?
    C63 C15 C16 N4 . . . . -176.2(3) ?
    C14 C15 C16 C17 . . . . -175.8(3) ?
    C63 C15 C16 C17 . . . . 5.7(5) ?
    N4 C16 C17 C18 . . . . 0.3(4) ?
    C15 C16 C17 C18 . . . . 178.7(3) ?
    C16 C17 C18 C19 . . . . 0.2(4) ?
    C17 C18 C19 N4 . . . . -0.6(4) ?
    C17 C18 C19 C20 . . . . 178.0(3) ?
    N4 C19 C20 C1 . . . . 1.4(5) ?
    C18 C19 C20 C1 . . . . -176.9(3) ?
    N4 C19 C20 C21 . . . . 179.0(3) ?
    C18 C19 C20 C21 . . . . 0.7(5) ?
    N1 C1 C20 C19 . . . . -2.0(5) ?
    C2 C1 C20 C19 . . . . 177.7(3) ?
    N1 C1 C20 C21 . . . . -179.5(3) ?
    C2 C1 C20 C21 . . . . 0.2(5) ?
    C19 C20 C21 C26 . . . . 96.4(4) ?
    C1 C20 C21 C26 . . . . -85.9(4) ?
    C19 C20 C21 C22 . . . . -77.0(4) ?
    C1 C20 C21 C22 . . . . 100.7(4) ?
    C26 C21 C22 C23 . . . . 0.1(5) ?
    C20 C21 C22 C23 . . . . 173.7(3) ?
    C21 C22 C23 C24 . . . . 0.5(6) ?
    C22 C23 C24 C25 . . . . -0.6(7) ?
    C23 C24 C25 C26 . . . . 0.1(7) ?
    C22 C21 C26 C25 . . . . -0.6(5) ?
    C20 C21 C26 C25 . . . . -174.1(3) ?
    C24 C25 C26 C21 . . . . 0.5(6) ?
    C3 C2 C27 C32 . . . . -77.1(4) ?
    C1 C2 C27 C32 . . . . 101.1(4) ?
    C3 C2 C27 C28 . . . . 97.4(4) ?
    C1 C2 C27 C28 . . . . -84.4(4) ?
    C32 C27 C28 C29 . . . . -0.4(5) ?
    C2 C27 C28 C29 . . . . -175.0(3) ?
    C27 C28 C29 C30 . . . . -0.3(6) ?
    C28 C29 C30 C31 . . . . 1.4(6) ?
    C29 C30 C31 C32 . . . . -1.8(6) ?
    C28 C27 C32 C31 . . . . 0.0(5) ?
    C2 C27 C32 C31 . . . . 174.7(3) ?
    C30 C31 C32 C27 . . . . 1.1(6) ?
    C2 C3 C33 C38 . . . . 104.3(4) ?
    C4 C3 C33 C38 . . . . -78.0(5) ?
    C2 C3 C33 C34 . . . . -71.4(4) ?
    C4 C3 C33 C34 . . . . 106.3(4) ?
    C38 C33 C34 C35 . . . . 1.2(5) ?
    C3 C33 C34 C35 . . . . 177.0(3) ?
    C33 C34 C35 C36 . . . . 0.1(6) ?
    C34 C35 C36 C37 . . . . -0.8(6) ?
    C35 C36 C37 C38 . . . . 0.2(6) ?
    C36 C37 C38 C33 . . . . 1.1(5) ?
    C34 C33 C38 C37 . . . . -1.7(5) ?
    C3 C33 C38 C37 . . . . -177.5(3) ?
    C6 C5 C39 C44 . . . . -73.2(4) ?
    C4 C5 C39 C44 . . . . 106.0(4) ?
    C6 C5 C39 C40 . . . . 103.0(4) ?
    C4 C5 C39 C40 . . . . -77.8(4) ?
    C44 C39 C40 C41 . . . . -1.4(5) ?
    C5 C39 C40 C41 . . . . -177.7(3) ?
    C39 C40 C41 C42 . . . . 0.5(5) ?
    C40 C41 C42 C43 . . . . 0.6(5) ?
    C41 C42 C43 C44 . . . . -0.9(5) ?
    C42 C43 C44 C39 . . . . -0.1(5) ?
    C40 C39 C44 C43 . . . . 1.2(5) ?
    C5 C39 C44 C43 . . . . 177.5(3) ?
    C9 C10 C45 C50 . . . . 91.7(4) ?
    C11 C10 C45 C50 . . . . -92.5(4) ?
    C9 C10 C45 C46 . . . . -84.5(4) ?
    C11 C10 C45 C46 . . . . 91.3(4) ?
    C50 C45 C46 C47 . . . . 1.3(5) ?
    C10 C45 C46 C47 . . . . 177.6(3) ?
    C45 C46 C47 C48 . . . . -0.1(6) ?
    C46 C47 C48 C49 . . . . -0.9(6) ?
    C47 C48 C49 C50 . . . . 0.7(7) ?
    C46 C45 C50 C49 . . . . -1.5(6) ?
    C10 C45 C50 C49 . . . . -177.7(3) ?
    C48 C49 C50 C45 . . . . 0.5(6) ?
    C13 C12 C51 C52 . . . . 84.5(4) ?
    C11 C12 C51 C52 . . . . -93.1(4) ?
    C13 C12 C51 C56 . . . . -88.7(4) ?
    C11 C12 C51 C56 . . . . 93.7(4) ?
    C56 C51 C52 C53 . . . . -1.3(5) ?
    C12 C51 C52 C53 . . . . -174.7(3) ?
    C51 C52 C53 C54 . . . . -0.4(6) ?
    C52 C53 C54 C55 . . . . 1.6(6) ?
    C53 C54 C55 C56 . . . . -1.1(6) ?
    C52 C51 C56 C55 . . . . 1.7(5) ?
    C12 C51 C56 C55 . . . . 175.0(3) ?
    C54 C55 C56 C51 . . . . -0.5(6) ?
    C12 C13 C57 C62 . . . . 76.4(4) ?
    C14 C13 C57 C62 . . . . -103.9(4) ?
    C12 C13 C57 C58 . . . . -99.0(4) ?
    C14 C13 C57 C58 . . . . 80.7(4) ?
    C62 C57 C58 C59 . . . . 2.6(5) ?
    C13 C57 C58 C59 . . . . 178.2(3) ?
    C57 C58 C59 C60 . . . . -0.6(5) ?
    C58 C59 C60 C61 . . . . -1.3(6) ?
    C59 C60 C61 C62 . . . . 1.2(6) ?
    C60 C61 C62 C57 . . . . 0.9(5) ?
    C58 C57 C62 C61 . . . . -2.8(5) ?
    C13 C57 C62 C61 . . . . -178.3(3) ?
    C14 C15 C63 C68 . . . . 79.8(4) ?
    C16 C15 C63 C68 . . . . -101.7(4) ?
    C14 C15 C63 C64 . . . . -103.5(4) ?
    C16 C15 C63 C64 . . . . 74.9(4) ?
    C68 C63 C64 C65 . . . . -1.1(5) ?
    C15 C63 C64 C65 . . . . -177.9(3) ?
    C63 C64 C65 C66 . . . . -0.6(5) ?
    C64 C65 C66 C67 . . . . 1.1(6) ?
    C65 C66 C67 C68 . . . . 0.0(6) ?
    C64 C63 C68 C67 . . . . 2.3(5) ?
    C15 C63 C68 C67 . . . . 178.9(3) ?
    C66 C67 C68 C63 . . . . -1.8(5) ?
    C5 C4 N1 C1 . . . . 179.0(3) ?
    C3 C4 N1 C1 . . . . -0.1(3) ?
    C5 C4 N1 Cu1 . . . . -1.9(4) ?
    C3 C4 N1 Cu1 . . . . 179.00(19) ?
    C20 C1 N1 C4 . . . . 179.8(3) ?
    C2 C1 N1 C4 . . . . 0.0(3) ?
    C20 C1 N1 Cu1 . . . . 0.7(4) ?
    C2 C1 N1 Cu1 . . . . -179.1(2) ?
    C5 C6 N2 C9 . . . . 176.7(3) ?
    C7 C6 N2 C9 . . . . -0.6(3) ?
    C5 C6 N2 Cu1 . . . . 0.0(5) ?
    C7 C6 N2 Cu1 . . . . -177.3(2) ?
    C10 C9 N2 C6 . . . . -178.6(3) ?
    C8 C9 N2 C6 . . . . 0.6(3) ?
    C10 C9 N2 Cu1 . . . . -1.9(5) ?
    C8 C9 N2 Cu1 . . . . 177.4(2) ?
    C10 C11 N3 C14 . . . . 174.9(3) ?
    C12 C11 N3 C14 . . . . -2.4(3) ?
    C10 C11 N3 Cu1 . . . . -1.3(4) ?
    C12 C11 N3 Cu1 . . . . -178.6(2) ?
    C15 C14 N3 C11 . . . . -175.6(3) ?
    C13 C14 N3 C11 . . . . 2.3(3) ?
    C15 C14 N3 Cu1 . . . . 0.5(4) ?
    C13 C14 N3 Cu1 . . . . 178.4(2) ?
    C15 C16 N4 C19 . . . . -178.9(3) ?
    C17 C16 N4 C19 . . . . -0.6(3) ?
    C15 C16 N4 Cu1 . . . . 2.7(5) ?
    C17 C16 N4 Cu1 . . . . -179.0(2) ?
    C20 C19 N4 C16 . . . . -177.8(3) ?
    C18 C19 N4 C16 . . . . 0.7(3) ?
    C20 C19 N4 Cu1 . . . . 0.6(5) ?
    C18 C19 N4 Cu1 . . . . 179.1(2) ?
    C16 N4 Cu1 N1 . . . . 176.7(3) ?
    C19 N4 Cu1 N1 . . . . -1.4(3) ?
    C16 N4 Cu1 N3 . . . . -4.2(3) ?
    C19 N4 Cu1 N3 . . . . 177.7(3) ?
    C6 N2 Cu1 N1 . . . . -1.3(3) ?
    C9 N2 Cu1 N1 . . . . -177.3(3) ?
    C6 N2 Cu1 N3 . . . . 179.7(3) ?
    C9 N2 Cu1 N3 . . . . 3.6(3) ?
    C4 N1 Cu1 N4 . . . . -178.1(2) ?
    C1 N1 Cu1 N4 . . . . 0.8(2) ?
    C4 N1 Cu1 N2 . . . . 2.2(2) ?
    C1 N1 Cu1 N2 . . . . -178.9(2) ?
    C11 N3 Cu1 N4 . . . . 178.2(2) ?
    C14 N3 Cu1 N4 . . . . 2.8(3) ?
    C11 N3 Cu1 N2 . . . . -2.2(2) ?
    C14 N3 Cu1 N2 . . . . -177.6(3) ?
    Cl1 C69 C70 Cl3 . . . . 59.0(4) ?
    Cl2 C69 C70 Cl3 . . . . -63.6(4) ?
    Cl1 C69 C70 Cl4 . . . . -67.2(4) ?
    Cl2 C69 C70 Cl4 . . . . 170.3(2) ?
loop_
    _geom_hbond_atom_site_label_D
    _geom_hbond_atom_site_label_H
    _geom_hbond_atom_site_label_A
    _geom_hbond_site_symmetry_A
    _geom_hbond_distance_DH
    _geom_hbond_distance_HA
    _geom_hbond_distance_DA
    _geom_hbond_angle_DHA
    _geom_hbond_publ_flag
    C70 H70 N1 2_746 0.98 2.46 3.430(5) 170.3 yes
    C58 H58 Cl1 2_746 0.93 2.91 3.728(5) 147.8 yes
    C66 H66 C18 2_746 0.93 2.83 3.755(4) 171.9 yes
    C67 H67 Cl4 1_555 0.93 2.93 3.424(4) 114.7 yes
    C34 H34 C6 3_666 0.93 2.90 3.790(5) 161.1 yes
    C35 H35 C11 3_666 0.93 2.89 3.821(5) 175.4 yes
    C41 H41 C19 3_666 0.93 2.89 3.725(5) 149.3 yes
