# Supplementary material for: (2,3,5,10,12,13,15,20-Octa­phenyl­porphinato)copper(II) 1,1,2,2-tetra­chloro­ethane solvate
Source: Acta Crystallogr Sect E Struct Rep Online. 2008 Jan 9;64(Pt 2):m330–1. doi: 10.1107/S1600536808000147 (PMC2960240; doi:10.1107/S1600536808000147)
Supplement: Supplementary file 2 [file e-64-0m330-Isup2.hkl]

#
# h,k,l, Fc-squared, Fo-squared, sigma(Fo-squared) and status flag
#
data_I
_shelx_title ' mono1'
_shelx_refln_list_code          4
_shelx_F_calc_maximum      501.75
_exptl_crystal_F_000      2364.00
_reflns_d_resolution_high  0.8409
 
loop_
 _symmetry_equiv_pos_as_xyz
 'x, y, z'
 '-x, y+1/2, -z+1/2'
 '-x, -y, -z'
 'x, -y-1/2, z-1/2'
 
_cell_length_a    18.8891
_cell_length_b    12.2800
_cell_length_c    24.5323
_cell_angle_alpha  90.000
_cell_angle_beta  106.239
_cell_angle_gamma  90.000
 
_shelx_F_squared_multiplier     1.000
 
loop_
 _refln_index_h
 _refln_index_k
 _refln_index_l
 _refln_F_squared_calc
 _refln_F_squared_meas
 _refln_F_squared_sigma
 _refln_observed_status
   4   0   0    27002.21    27326.33    569.57 o
   5   0   0     8569.65     8047.47    212.57 o
   6   0   0     1973.12     2005.23    103.60 o
   7   0   0     7164.17     6376.78    197.00 o
   8   0   0      202.47      113.81     59.71 o
   9   0   0     6915.00     6371.93    216.40 o
  10   0   0      614.34      542.52     89.31 o
  11   0   0     7733.38     7817.29    265.14 o
  12   0   0     1405.00     1491.29    135.76 o
  13   0   0     2332.79     2531.17    175.31 o
  14   0   0       20.28       47.97    102.07 o
  15   0   0     9051.18     8863.55    336.33 o
  16   0   0        5.29       50.78    113.30 o
  17   0   0      514.59      467.75    137.03 o
  18   0   0      103.48      306.22    138.05 o
   2   1   0    13938.13    14667.01    153.35 o
   3   1   0    14700.51    14391.88    138.75 o
   4   1   0       73.33       93.05     13.74 o
   5   1   0       26.87       33.15     17.98 o
   6   1   0     9747.54    10004.48    140.61 o
   7   1   0     4328.17     4542.90     94.46 o
   8   1   0     9069.01     9292.36    162.37 o
   9   1   0     1386.02     1388.22     43.24 o
  10   1   0      190.66      162.34     24.50 o
  11   1   0       10.85      -20.09     27.37 o
  12   1   0      717.36      722.90     36.99 o
  13   1   0     1954.37     1801.18     69.13 o
  14   1   0      276.05      341.19     54.22 o
  15   1   0      614.97      703.58     44.76 o
  16   1   0      314.03      301.04     40.72 o
  17   1   0      191.57      263.62     80.24 o
  18   1   0      103.52       79.24     48.95 o
   0   2   0     3634.48     3379.05     67.57 o
   1   2   0      459.78      404.65     26.78 o
   2   2   0   251752.69   253680.91   2797.46 o
   3   2   0     9047.38     8927.63     93.22 o
   4   2   0       51.02       60.12     12.06 o
   5   2   0       22.59       10.45     14.86 o
   6   2   0     2793.81     2871.30     58.03 o
   7   2   0     2740.99     2325.40     38.92 o
   8   2   0      687.06      523.88     33.33 o
   9   2   0     1181.56     1072.45     46.16 o
  10   2   0     2890.07     2656.07     67.11 o
  11   2   0      147.98      173.14     35.27 o
  12   2   0       33.37        4.78     34.42 o
  13   2   0     2327.26     2354.99     73.82 o
  14   2   0        0.38        7.88     37.05 o
  15   2   0       80.92      147.48     52.55 o
  16   2   0      454.47      406.01     58.58 o
  17   2   0     2488.79     2369.31    135.80 o
  18   2   0       21.61        9.01     66.48 o
  19   2   0      842.18      817.61     95.95 o
  20   2   0        1.44      -41.85     72.22 o
  21   2   0      915.17      858.44    100.80 o
   1   3   0     2488.19     2594.20     51.74 o
   2   3   0    65638.62    68544.73    659.55 o
   3   3   0     1429.67     1405.73     44.62 o
   4   3   0   100852.56   104596.66    895.36 o
   5   3   0     1751.39     1883.29     34.95 o
   6   3   0     7757.77     7531.18     89.91 o
   7   3   0      509.85      459.87     23.85 o
   8   3   0     2060.79     1997.16     39.18 o
   9   3   0       63.94       43.79     20.67 o
  10   3   0       10.72      -27.22     27.22 o
  11   3   0        1.98       -0.13     30.59 o
  12   3   0     1613.56     1678.64     57.90 o
  13   3   0      222.85      361.32     48.59 o
  14   3   0      137.65       88.74     62.60 o
  15   3   0      150.06       74.23     63.21 o
  16   3   0       96.28       85.36     55.86 o
  17   3   0       77.62       58.59     55.95 o
  18   3   0      690.99      829.10    144.69 o
  19   3   0      394.62      403.19     91.61 o
  20   3   0       23.56       33.43     82.68 o
  21   3   0      190.91      183.22     90.59 o
   0   4   0     9379.23    10605.80    183.86 o
   1   4   0     1689.13     1712.42     48.94 o
   2   4   0    26400.18    27185.40    282.64 o
   3   4   0      482.54      489.26     55.97 o
   4   4   0    13087.43    13914.20    164.57 o
   5   4   0       78.27       47.91     19.27 o
   6   4   0       13.58      -16.97     16.97 o
   7   4   0      438.01      718.10     25.57 o
   8   4   0       69.72       50.22     22.59 o
   9   4   0     3500.23     3370.57     60.92 o
  10   4   0     2016.00     1898.57     55.69 o
  11   4   0     5012.53     4978.91     95.70 o
  12   4   0     2673.56     2693.94     75.11 o
  13   4   0      468.00      453.84     46.72 o
  14   4   0      118.13      184.59     44.50 o
  15   4   0      478.47      543.85     54.02 o
  16   4   0      295.46      295.93     51.09 o
  17   4   0      726.49      597.58     61.54 o
  18   4   0      137.69      134.07     49.13 o
  19   4   0      162.41      188.07     92.38 o
  20   4   0       35.24      248.80     97.48 o
   1   5   0     1759.28     1767.64     53.76 o
   2   5   0     4842.48     5160.20     85.79 o
   3   5   0     1153.18     1242.17     45.49 o
   4   5   0    15431.18    17564.63    205.85 o
   5   5   0     8115.64     8310.66    105.11 o
   6   5   0    18178.47    18707.70    175.20 o
   7   5   0      413.89      377.36     30.05 o
   8   5   0        1.40       13.48     17.97 o
   9   5   0       55.37       43.26     32.05 o
  10   5   0       72.63       39.81     33.85 o
  11   5   0      910.16      812.44     45.95 o
  12   5   0      660.78      554.75     51.93 o
  13   5   0        0.08      -42.65     42.65 o
  14   5   0      139.92      120.28     46.70 o
  15   5   0      845.30      812.08     60.70 o
  16   5   0      517.65      455.30     66.70 o
  17   5   0      254.54      378.69    105.39 o
  18   5   0       37.34      -19.65     92.12 o
  19   5   0      150.31      202.62    104.88 o
  20   5   0        1.17      125.81     99.52 o
   0   6   0     9041.51     9663.75    321.53 o
   1   6   0     2210.36     2370.06     71.90 o
   2   6   0     1988.31     1752.60     81.58 o
   3   6   0       80.59      121.80     32.45 o
   4   6   0    19765.07    18893.62    221.09 o
   5   6   0     2094.64     2159.61     67.96 o
   6   6   0    46835.20    47290.17    437.30 o
   7   6   0     4996.05     4884.86     82.25 o
   8   6   0     2457.79     2336.89     60.67 o
   9   6   0     1912.77     1772.19     45.51 o
  10   6   0     2789.06     2932.01     80.06 o
  11   6   0     5756.52     5679.25    107.51 o
  12   6   0      967.71     1061.41     55.58 o
  13   6   0     1777.67     1902.98     82.08 o
  14   6   0      170.46      161.69     68.06 o
  15   6   0     3140.81     3182.47    109.91 o
  16   6   0        1.74      -94.42     94.42 o
  17   6   0      863.55      969.44    132.19 o
  18   6   0        1.33      -14.04    103.60 o
  19   6   0      731.57     1061.82    140.86 o
   1   7   0      661.45      685.38     47.48 o
   2   7   0      494.94      631.54     45.98 o
   3   7   0      943.84      897.06     49.66 o
   4   7   0      371.46      401.13     61.87 o
   5   7   0     1209.52     1232.10     56.56 o
   6   7   0    10925.62    10941.93    189.60 o
   7   7   0     4919.72     4597.14     87.58 o
   8   7   0     4411.46     4098.51     82.56 o
   9   7   0     1634.71     1689.87     95.69 o
  10   7   0       19.33        4.34     30.83 o
  11   7   0      867.74      842.35     79.85 o
  12   7   0       42.68       28.19     43.66 o
  13   7   0      487.63      437.95     49.44 o
  14   7   0        0.94       16.07     73.51 o
  15   7   0      420.39      466.22    118.41 o
  16   7   0      297.06      126.06    112.79 o
  17   7   0        0.62      -96.97     96.97 o
  18   7   0      337.59      365.68    122.74 o
   0   8   0     1521.97     1500.41     90.83 o
   1   8   0      169.11      151.56     42.49 o
   2   8   0       73.35       47.71     40.37 o
   3   8   0      201.16      152.25     42.46 o
   4   8   0     1746.31     1779.15     81.80 o
   5   8   0      104.04       57.94     41.46 o
   6   8   0     1463.36     1401.31     64.78 o
   7   8   0     1680.62     1780.67     63.76 o
   8   8   0    16765.29    15964.11    192.24 o
   9   8   0     1563.07     1695.63     64.28 o
  10   8   0      196.35      197.33     35.34 o
  11   8   0     2890.42     2983.97     98.86 o
  12   8   0      464.04      494.36     66.24 o
  13   8   0     3901.69     3632.43    165.39 o
  14   8   0      386.18      377.42    125.30 o
  15   8   0      802.19     1067.94    149.28 o
  16   8   0       14.16     -101.05    101.05 o
  17   8   0      118.73      136.78    123.00 o
  18   8   0      128.78      359.30    129.63 o
   1   9   0       26.54       32.86     45.09 o
   2   9   0      112.90      112.59     54.32 o
   3   9   0      990.13     1152.42     75.20 o
   4   9   0       24.40       69.61     52.12 o
   5   9   0      215.40      194.20     50.45 o
   6   9   0       71.99       57.96     47.03 o
   7   9   0     3057.70     3064.82    100.60 o
   8   9   0    13644.81    13479.27    259.45 o
   9   9   0     5767.81     5582.89    107.71 o
  10   9   0     1437.42     1418.08     67.10 o
  11   9   0      586.67      532.66    104.37 o
  12   9   0       70.13       91.10    115.34 o
  13   9   0        0.29      -67.88    114.07 o
  14   9   0      112.77      201.08    121.47 o
  15   9   0       35.74      -34.96    124.02 o
  16   9   0      166.72      242.93    140.35 o
   0  10   0      588.42      852.31    130.14 o
   1  10   0       15.55      -44.15     54.73 o
   2  10   0      130.20       57.09     60.09 o
   3  10   0       48.51       -9.29     55.31 o
   4  10   0      752.33      861.43     76.28 o
   5  10   0      264.98      298.13     55.89 o
   6  10   0     1158.04     1423.31     75.46 o
   7  10   0      114.93       79.58     60.81 o
   8  10   0      734.99      680.05     68.25 o
   9  10   0     3693.87     3366.44    150.96 o
  10  10   0     3146.68     2907.05    212.57 o
  11  10   0     1520.92     1552.54    178.88 o
  12  10   0      282.68      552.73    147.75 o
  13  10   0      747.88      616.27    152.09 o
  14  10   0      312.37      252.38    150.05 o
  15  10   0       37.37     -123.76    123.76 o
   1  11   0        1.71      -33.12     69.13 o
   2  11   0       39.79      -18.64     80.26 o
   3  11   0        5.47      -58.45     58.45 o
   4  11   0      263.19      334.15     66.99 o
   5  11   0      645.63      659.29     66.05 o
   6  11   0       40.58       45.45     58.09 o
   7  11   0       10.28       14.71     63.27 o
   8  11   0      380.14      214.62     83.86 o
   9  11   0      243.75      398.85    133.97 o
  10  11   0     3166.52     3315.86    241.66 o
  11  11   0       62.84       38.28    127.34 o
  12  11   0      769.94      670.37    162.55 o
  13  11   0      536.45      737.48    171.99 o
  14  11   0       23.23     -116.62    136.52 o
   0  12   0     3074.90     2604.40    204.66 o
   1  12   0       25.95       -8.18     76.05 o
   2  12   0      557.89      629.68    130.65 o
   3  12   0      311.89      264.29     84.51 o
   4  12   0      884.64      904.16    104.28 o
   5  12   0      179.91      342.46    136.78 o
   6  12   0     1001.78     1169.00    170.72 o
   7  12   0      142.25      151.84    115.47 o
   8  12   0       55.08      -40.83    121.98 o
   9  12   0      381.36      351.39    148.52 o
  10  12   0      755.75      811.23    170.72 o
  11  12   0     2400.78     2428.07    231.45 o
  12  12   0     1381.85     1145.77    191.13 o
   1  13   0       14.27       38.42     80.93 o
   2  13   0      120.76      -10.54     80.80 o
   3  13   0      466.34      644.85    155.66 o
   4  13   0       31.18      192.92    135.50 o
   5  13   0       85.97      112.03    136.52 o
   6  13   0       44.90      -23.48    125.04 o
   7  13   0      107.37       36.24    140.86 o
   8  13   0      227.13      411.61    155.66 o
   9  13   0      591.35      614.48    169.70 o
   1  14   0        0.07      -29.86    125.81 o
   2  14   0     1461.32     1744.69    202.87 o
   3  14   0       15.90       14.80    131.42 o
   4  14   0       73.16      -19.39    133.21 o
   5  14   0      154.23      253.40    150.56 o
   6  14   0      292.27      130.14    151.58 o
 -21   1   1     2526.11     2735.82    137.54 o
 -20   1   1     1101.54      834.71     93.65 o
 -19   1   1     1568.73     1470.50     89.95 o
 -18   1   1      761.20      901.57     83.94 o
 -17   1   1      600.90      559.83     51.82 o
 -16   1   1      396.25      342.07     41.93 o
 -15   1   1      364.69      303.15     42.17 o
 -14   1   1       74.96       83.23     34.17 o
 -13   1   1     1413.62     1382.55     58.67 o
 -12   1   1      923.42     1007.26     45.68 o
 -11   1   1    11689.67    11959.42    149.77 o
 -10   1   1     1234.79     1108.92     51.34 o
  -9   1   1      730.93      537.54     48.81 o
  -8   1   1     4987.00     4596.01     99.41 o
  -7   1   1      160.45      158.63     23.24 o
  -6   1   1     4676.79     4361.55    185.77 o
  -5   1   1    10528.65    10639.02    107.88 o
  -4   1   1     3159.21     3491.15     44.74 o
  -3   1   1       94.32       88.98      7.94 o
  -2   1   1     2634.66     2761.55     27.96 o
   1   1   1      164.36       93.12     41.50 o
   2   1   1    46034.34    47628.34    430.14 o
   3   1   1      667.30      680.82     21.70 o
   4   1   1    26803.87    26088.72    390.12 o
   5   1   1      530.60      405.00     32.13 o
   6   1   1     7351.03     7423.23    111.22 o
   7   1   1      974.50      888.68     38.61 o
   8   1   1       27.44       53.62     26.26 o
   9   1   1      127.63      231.84     51.93 o
  10   1   1       15.62       14.35     48.32 o
  11   1   1      258.92      235.64     60.45 o
  12   1   1     4542.29     4202.10    144.24 o
  13   1   1     3634.29     3589.16    142.60 o
  14   1   1     2330.78     2449.09     80.44 o
  15   1   1        9.78      -27.85     77.40 o
  16   1   1      334.41      309.08    118.53 o
  17   1   1      403.26      351.15     93.65 o
  18   1   1        3.03      -82.58     82.58 o
 -21   2   1       91.87       31.90     79.36 o
 -20   2   1        6.39      -55.63     73.49 o
 -19   2   1      255.61       96.20     78.34 o
 -18   2   1       48.18      -21.47     61.39 o
 -17   2   1      215.27      203.94     67.86 o
 -16   2   1        7.51      -38.07     38.07 o
 -15   2   1      739.42      738.01     51.02 o
 -14   2   1        0.45       41.84     43.79 o
 -13   2   1      780.43      771.30     50.11 o
 -12   2   1       28.30      -32.87     32.87 o
 -11   2   1      216.95      196.88     34.91 o
 -10   2   1      614.46      569.36     37.71 o
  -9   2   1      737.35      813.10     35.58 o
  -8   2   1     1535.76     1483.98     48.39 o
  -7   2   1      227.97      230.52     14.76 o
  -6   2   1     5696.08     5603.19     57.27 o
  -5   2   1     1379.71     1415.69     27.86 o
  -4   2   1    23625.23    24277.14    175.32 o
  -3   2   1    55415.96    56700.86    496.57 o
  -2   2   1    58774.89    60688.63    588.55 o
  -1   2   1    39749.46    39473.39    385.14 o
   0   2   1     9350.04     9761.75    107.30 o
   1   2   1    15486.34    14592.46    176.25 o
   2   2   1   129343.79   131702.56   1261.74 o
   3   2   1     2259.17     1950.97     34.64 o
   4   2   1    15884.94    15452.20    146.85 o
   5   2   1      232.64      245.87     16.99 o
   6   2   1    16680.82    16807.88    184.21 o
   7   2   1     2455.12     2842.82     79.14 o
   8   2   1      811.64      537.25     39.78 o
   9   2   1      121.17      112.25     33.39 o
  10   2   1        1.95       23.91     34.49 o
  11   2   1      121.03       47.21     80.38 o
  12   2   1     1002.87     1197.28     75.30 o
  13   2   1      563.33      582.68     76.83 o
  14   2   1       38.16       64.03     60.20 o
  15   2   1      345.91      392.97     58.03 o
  16   2   1       79.78       64.63     51.67 o
  17   2   1        8.11      -28.64     51.09 o
  18   2   1      220.81      344.32    145.07 o
  19   2   1      868.23      803.32     94.16 o
  20   2   1       29.27      -49.51     72.73 o
  21   2   1      721.78      588.96     93.14 o
 -21   3   1      187.57       99.78     87.53 o
 -20   3   1      941.16     1105.46    115.34 o
 -19   3   1     1457.14     1617.61    124.02 o
 -18   3   1      431.46      527.38     78.37 o
 -17   3   1     3480.69     3590.16    118.32 o
 -16   3   1     1396.95     1362.87    112.82 o
 -15   3   1     3754.00     3557.24     92.15 o
 -14   3   1      103.31      101.66     42.08 o
 -13   3   1    11711.27    11371.37    174.56 o
 -12   3   1      112.99       73.70     80.53 o
 -11   3   1     8452.69     8086.85    120.09 o
 -10   3   1      190.69      147.78     39.60 o
  -9   3   1    11597.38    11933.06    165.33 o
  -8   3   1    10987.53    10430.04    115.76 o
  -7   3   1     3164.18     2917.16     47.50 o
  -6   3   1     9777.49     8622.97     75.23 o
  -5   3   1    19150.47    19460.31    157.76 o
  -4   3   1    61948.26    62070.38    493.40 o
  -3   3   1     9493.79     9750.00    119.23 o
  -2   3   1    47580.38    48531.26    474.29 o
  -1   3   1     3995.18     4003.58     64.81 o
   0   3   1     9657.39     8951.82    108.61 o
   1   3   1     2823.40     2915.25     61.46 o
   2   3   1   133542.73   136442.42   1488.38 o
   3   3   1     2017.88     2074.98     45.10 o
   4   3   1    45032.54    45741.77    404.28 o
   5   3   1       81.14       86.39     15.96 o
   6   3   1     1647.18     2307.61     42.40 o
   7   3   1     1359.21     1376.58     41.20 o
   8   3   1      161.61      180.49     24.50 o
   9   3   1      277.14      206.39     29.55 o
  10   3   1     1352.19     1476.40     60.37 o
  11   3   1     3858.91     3898.37     76.74 o
  12   3   1      515.46      504.29     55.58 o
  13   3   1       80.70       91.74     59.16 o
  14   3   1     1869.09     1902.06    103.15 o
  15   3   1     3390.32     3400.56    109.64 o
  16   3   1      287.03      407.39     73.83 o
  17   3   1      146.31       57.82     57.13 o
  18   3   1        0.65        0.61     64.52 o
  19   3   1      637.19      678.79     99.78 o
  20   3   1      133.62       84.72     84.47 o
 -20   4   1       30.69      -26.03     86.25 o
 -19   4   1       13.28      -78.60     84.21 o
 -18   4   1       22.71       12.49     51.82 o
 -17   4   1        4.14      -46.64     46.64 o
 -16   4   1      556.02      518.68     54.90 o
 -15   4   1      797.97      610.31     68.91 o
 -14   4   1     2802.04     2759.79    139.48 o
 -13   4   1       43.10       23.12     39.10 o
 -12   4   1     2571.73     2699.14     75.44 o
 -11   4   1      179.08      111.90     24.30 o
 -10   4   1      925.46      994.13     36.07 o
  -9   4   1      168.09       83.08     27.43 o
  -8   4   1     1608.59     1603.78     42.85 o
  -7   4   1    13363.87    13786.03    114.30 o
  -6   4   1      163.55      158.25     25.63 o
  -5   4   1     2144.56     1822.70     41.21 o
  -4   4   1     9069.56     9877.68    127.72 o
  -3   4   1     2351.49     1950.52     51.01 o
  -2   4   1     1997.42     1991.70     51.39 o
  -1   4   1     3615.98     3704.30     67.13 o
   0   4   1      494.66      414.19     30.84 o
   1   4   1      229.52      203.22     27.24 o
   2   4   1    26782.81    28216.39    292.05 o
   3   4   1      552.39      610.09     38.59 o
   4   4   1     3931.86     4713.12     78.35 o
   5   4   1      340.37      423.20     28.59 o
   6   4   1     4000.45     4728.68    127.09 o
   7   4   1      253.52      225.87     25.89 o
   8   4   1       47.85        4.00     22.56 o
   9   4   1      440.88      486.94     36.91 o
  10   4   1     1229.63     1270.98     37.40 o
  11   4   1        9.72       29.18     35.86 o
  12   4   1      705.20      775.51     49.32 o
  13   4   1      938.08      953.77     91.57 o
  14   4   1       43.31       -6.39     40.11 o
  15   4   1       84.92       72.55     46.27 o
  16   4   1        0.57        7.59     43.93 o
  17   4   1      216.26       86.68     47.03 o
  18   4   1      468.64      670.03     88.12 o
  19   4   1      281.13      183.48     96.97 o
  20   4   1      289.02      275.34    101.56 o
 -20   5   1      116.04       -9.19     96.97 o
 -19   5   1      672.74     1066.16    131.42 o
 -18   5   1       98.45       93.40     95.18 o
 -17   5   1      368.78      494.55    108.96 o
 -16   5   1      184.30      148.99     58.62 o
 -15   5   1     4059.81     3902.77    128.55 o
 -14   5   1        0.40      -27.59     44.52 o
 -13   5   1       32.00      -48.18     48.18 o
 -12   5   1       46.55       26.88     32.84 o
 -11   5   1       34.49       20.56     32.44 o
 -10   5   1     1670.39     1647.69     60.14 o
  -9   5   1     4317.25     4190.39     82.81 o
  -8   5   1     1926.32     1773.97     60.18 o
  -7   5   1    12211.12    11897.97    112.98 o
  -6   5   1    11515.93    11665.79    122.45 o
  -5   5   1    19992.13    20483.87    209.44 o
  -4   5   1     6434.18     6729.09     92.10 o
  -3   5   1     3726.36     3553.35     70.92 o
  -2   5   1     1129.57     1477.90     51.21 o
  -1   5   1       81.02      121.25     28.73 o
   0   5   1    10530.79    10832.51    138.84 o
   1   5   1     1122.91     1203.45     44.17 o
   2   5   1     7122.84     7003.13    103.08 o
   3   5   1     1155.95     1202.73     66.39 o
   4   5   1    36053.79    35504.13    425.07 o
   5   5   1      229.61      237.32     27.87 o
   6   5   1    17482.79    17227.45    179.58 o
   7   5   1     1186.08     1232.85     41.24 o
   8   5   1       64.42       30.60     21.60 o
   9   5   1      158.29      104.23     33.42 o
  10   5   1      136.42       98.58     34.36 o
  11   5   1     1014.60      994.98     49.64 o
  12   5   1       59.85       29.82     46.89 o
  13   5   1     1962.74     1797.25     82.22 o
  14   5   1       13.44      -45.10     45.10 o
  15   5   1     2305.01     2223.12     80.49 o
  16   5   1      618.35      717.61     70.19 o
  17   5   1     1547.19     1634.45    143.67 o
  18   5   1       37.60       -0.51     90.59 o
  19   5   1      633.18      760.19    122.49 o
  20   5   1       56.04       -4.34    100.29 o
 -19   6   1      276.88      134.48    113.81 o
 -18   6   1      219.45      150.30    111.00 o
 -17   6   1      168.33      316.94    111.26 o
 -16   6   1      102.69      190.37    103.60 o
 -15   6   1      586.84      515.34     65.35 o
 -14   6   1     1170.40     1016.33     72.47 o
 -13   6   1      248.49      206.00     43.51 o
 -12   6   1     1418.07     1330.78     60.09 o
 -11   6   1       40.36       -6.43     39.33 o
 -10   6   1      119.19       98.57     47.22 o
  -9   6   1      152.47       57.92     21.31 o
  -8   6   1      192.94      141.82     27.72 o
  -7   6   1       10.02      -16.36     25.92 o
  -6   6   1    12039.18    11995.39    146.12 o
  -5   6   1        5.98      -27.28     27.28 o
  -4   6   1     2896.19     2966.70     72.47 o
  -3   6   1      850.18      931.55     48.47 o
  -2   6   1      303.47      313.85     35.94 o
  -1   6   1     1888.76     1887.04     84.09 o
   0   6   1    13080.03    13585.08    171.92 o
   1   6   1       14.90       22.43     30.36 o
   2   6   1     3305.26     4085.38     82.26 o
   3   6   1     1044.86     1001.76     46.55 o
   4   6   1    20521.21    22253.43    251.46 o
   5   6   1     1819.29     1585.37     71.86 o
   6   6   1     3659.39     3826.50     73.85 o
   7   6   1     1758.92     1561.69     51.36 o
   8   6   1       19.83       10.17     15.31 o
   9   6   1        6.45      -26.71     26.71 o
  10   6   1        0.34      -36.02     36.02 o
  11   6   1      156.17      143.92     42.07 o
  12   6   1     1126.01     1063.43     58.75 o
  13   6   1      671.93      558.22     63.86 o
  14   6   1       25.84      -50.26     50.26 o
  15   6   1     1520.66     1367.87     78.64 o
  16   6   1       36.77       -6.38     93.14 o
  17   6   1      240.84      130.14    107.18 o
  18   6   1      341.44      216.14    110.49 o
  19   6   1        0.66       46.95    110.49 o
 -19   7   1      205.67      142.90    116.87 o
 -18   7   1      154.16      221.50    115.34 o
 -17   7   1     1212.02     1495.12    162.30 o
 -16   7   1      417.63      151.83    110.49 o
 -15   7   1       23.29       65.84    100.29 o
 -14   7   1       10.15      -20.01     74.97 o
 -13   7   1      833.45      833.29     57.66 o
 -12   7   1       13.03      -30.94     42.29 o
 -11   7   1       58.30       23.74     49.43 o
 -10   7   1      541.20      651.32     74.06 o
  -9   7   1     1731.67     1578.14     57.33 o
  -8   7   1      220.29      182.49     36.66 o
  -7   7   1     8490.87     8132.34    118.42 o
  -6   7   1     4342.31     4447.64     98.99 o
  -5   7   1     1571.90     1472.39     55.03 o
  -4   7   1       10.70       -3.24     34.00 o
  -3   7   1      271.29      268.68     39.85 o
  -2   7   1     2633.40     2621.82     74.68 o
  -1   7   1      266.28      240.00     52.45 o
   0   7   1     2260.15     1836.69     64.16 o
   1   7   1     3888.42     3945.12     96.28 o
   2   7   1     1515.59     1738.46     63.08 o
   3   7   1     1627.25     1782.63     62.03 o
   4   7   1       78.07       73.94     34.62 o
   5   7   1      589.98      759.01     48.67 o
   6   7   1    24515.43    25406.84    293.83 o
   7   7   1     4403.42     4317.61     94.23 o
   8   7   1     6121.67     6008.18     98.19 o
   9   7   1      358.40      327.31     41.45 o
  10   7   1       11.05      -41.62     41.62 o
  11   7   1        5.44      -43.18     43.18 o
  12   7   1      503.59      454.74     50.73 o
  13   7   1     1813.85     1638.24     89.28 o
  14   7   1      173.18      352.68     99.14 o
  15   7   1      546.20      650.21    123.76 o
  16   7   1       96.70      213.59    113.30 o
  17   7   1      618.62      366.95    125.04 o
  18   7   1       99.40      120.96    115.09 o
 -18   8   1       69.04      117.38    118.41 o
 -17   8   1       81.55       39.81    111.77 o
 -16   8   1      337.98      256.97    121.98 o
 -15   8   1       65.53       69.15    114.58 o
 -14   8   1      356.49      197.51    120.96 o
 -13   8   1     1322.59     1354.90    117.56 o
 -12   8   1      161.14      179.06     49.97 o
 -11   8   1        0.74      -22.87     40.41 o
 -10   8   1      253.93      308.97     42.48 o
  -9   8   1     2093.77     2081.77     69.07 o
  -8   8   1      773.27      714.95     50.62 o
  -7   8   1     4240.16     3940.50    119.89 o
  -6   8   1      505.92      498.14     86.15 o
  -5   8   1        0.60       55.71     41.20 o
  -4   8   1       17.23       60.19     45.73 o
  -3   8   1        1.87       -8.12     39.10 o
  -2   8   1      705.82      866.25     56.12 o
  -1   8   1        3.17       -7.86     38.15 o
   0   8   1     2476.01     2854.89     84.10 o
   1   8   1       22.76        7.78     39.37 o
   2   8   1      649.77      952.74     56.67 o
   3   8   1      285.76      382.49     45.75 o
   4   8   1      160.08      164.05     47.93 o
   5   8   1      197.96      227.59     49.96 o
   6   8   1       28.53      -17.38     39.66 o
   7   8   1       95.25       70.16     42.02 o
   8   8   1     5615.74     5538.38    103.67 o
   9   8   1      177.17      246.37     40.71 o
  10   8   1      121.69       46.29     24.49 o
  11   8   1        2.94        1.41     50.05 o
  12   8   1       15.74      -74.26     74.26 o
  13   8   1       17.11      155.66    110.24 o
  14   8   1       47.68      102.33    111.00 o
  15   8   1      288.40      319.23    123.76 o
  16   8   1      221.11      420.80    128.61 o
  17   8   1      191.18      368.23    132.95 o
 -17   9   1      722.59      849.76    163.57 o
 -16   9   1      139.38      209.51    140.86 o
 -15   9   1      829.03     1180.99    168.93 o
 -14   9   1      341.08      455.50    137.80 o
 -13   9   1      886.06      847.46    151.32 o
 -12   9   1      282.95      228.64    122.23 o
 -11   9   1     3009.80     2551.32    207.51 o
 -10   9   1      487.92      628.19     50.33 o
  -9   9   1    10362.40     9755.97    173.38 o
  -8   9   1     5660.37     5470.67    108.98 o
  -7   9   1     6854.93     6670.46    194.18 o
  -6   9   1       13.08      -43.84     43.84 o
  -5   9   1     1597.73     1604.38     74.71 o
  -4   9   1      513.66      463.60     61.07 o
  -3   9   1     1207.87     1366.39     78.25 o
  -2   9   1     4888.11     5041.67    130.17 o
  -1   9   1      717.66      798.24     60.31 o
   0   9   1     3909.88     4071.27    184.42 o
   1   9   1      107.25       54.81     51.29 o
   2   9   1     1290.87     1258.36     76.50 o
   3   9   1      332.64      389.99     58.02 o
   4   9   1     6180.35     6036.95    141.40 o
   5   9   1       72.52       85.45     57.37 o
   6   9   1      112.94      153.27     48.58 o
   7   9   1      159.88      140.91     73.52 o
   8   9   1    10715.66    10953.06    156.24 o
   9   9   1     1065.89     1038.24     59.75 o
  10   9   1     2434.40     2145.19     76.68 o
  11   9   1        4.51      -30.00     77.32 o
  12   9   1      143.77       56.65    116.62 o
  13   9   1      697.21      655.31    140.61 o
  14   9   1       94.12       47.46    119.94 o
  15   9   1     2909.18     3279.11    236.04 o
  16   9   1       24.67      -10.97    125.04 o
 -15  10   1      121.30       86.00    138.05 o
 -14  10   1       98.57      203.64    142.65 o
 -13  10   1        6.93     -116.87    116.87 o
 -12  10   1        1.35      -27.05    120.70 o
 -11  10   1        0.16       54.61    121.98 o
 -10  10   1      797.69      726.32     96.05 o
  -9  10   1        3.27       -0.52     61.67 o
  -8  10   1      500.43      609.61     75.10 o
  -7  10   1       48.26       28.32     46.06 o
  -6  10   1       16.60      -28.72     47.25 o
  -5  10   1      268.49      334.11     58.18 o
  -4  10   1      995.86     1125.51     81.89 o
  -3  10   1      494.04      561.86     81.91 o
  -2  10   1        5.50        7.21     55.25 o
  -1  10   1     1034.65     1144.89     99.06 o
   0  10   1      480.60      482.57     98.37 o
   1  10   1      555.80      633.68     71.61 o
   2  10   1       66.60       72.41     58.50 o
   3  10   1      561.40      498.64     68.07 o
   4  10   1      659.30      574.42     69.49 o
   5  10   1     1127.98     1314.60     91.51 o
   6  10   1      698.78      696.64     63.35 o
   7  10   1      330.59      458.07     73.84 o
   8  10   1      237.97      142.36     49.47 o
   9  10   1      235.17      278.89     67.57 o
  10  10   1     3351.44     2806.25    213.08 o
  11  10   1       74.00      181.69    127.08 o
  12  10   1       83.10      106.92    127.59 o
  13  10   1      386.80      200.83    137.29 o
  14  10   1       43.25       40.83    131.93 o
  15  10   1        1.85      216.65    140.61 o
 -14  11   1        6.47     -127.34    127.34 o
 -13  11   1      420.19      672.92    162.04 o
 -12  11   1       94.72      232.73    141.37 o
 -11  11   1     7225.10     7211.23    330.21 o
 -10  11   1     1603.52     1522.17    188.07 o
  -9  11   1     2536.68     2372.44    204.66 o
  -8  11   1      216.56      144.93     84.58 o
  -7  11   1      595.38      838.89    104.69 o
  -6  11   1        4.62      -53.75     53.75 o
  -5  11   1      782.42      855.93     77.27 o
  -4  11   1     2716.00     2844.53    128.41 o
  -3  11   1      229.95      243.55     77.81 o
  -2  11   1      651.20      762.48     93.61 o
  -1  11   1        1.57       -9.53     68.48 o
   0  11   1     1264.59     1459.35    256.71 o
   1  11   1        0.54       12.84     72.09 o
   2  11   1     2509.86     2444.57    131.95 o
   3  11   1       88.88       13.84     67.89 o
   4  11   1       27.02      -52.55     56.35 o
   5  11   1      259.09      251.97     77.13 o
   6  11   1      800.00      838.88     79.42 o
   7  11   1      443.73      401.40    135.50 o
   8  11   1       37.17      -49.73     70.56 o
   9  11   1        4.45       51.04    120.19 o
  10  11   1     5857.39     5419.59    289.63 o
  11  11   1     2399.29     2472.22    215.63 o
  12  11   1     1514.25     1539.01    195.98 o
  13  11   1      809.02     1123.32    182.97 o
 -12  12   1      456.75      607.34    169.44 o
 -11  12   1      453.24      417.48    156.68 o
 -10  12   1      767.28      844.15    166.38 o
  -9  12   1      410.10      324.85    143.92 o
  -8  12   1      237.20      373.33    141.37 o
  -7  12   1      539.01      527.08    101.82 o
  -6  12   1      182.10       96.17     86.50 o
  -5  12   1       17.84     -109.47    109.47 o
  -4  12   1      109.09      128.24     80.04 o
  -3  12   1      907.30     1057.64    107.55 o
  -2  12   1      526.60      372.36     89.72 o
  -1  12   1     1226.39     1593.54    120.15 o
   0  12   1        2.91        1.42     75.06 o
   1  12   1     1150.57     1067.68    107.99 o
   2  12   1       27.19      -72.32     72.32 o
   3  12   1       53.76       40.49     78.32 o
   4  12   1      352.51      285.34    135.25 o
   5  12   1       32.13     -110.24    110.24 o
   6  12   1      113.73      341.18    136.78 o
   7  12   1      129.82       61.24    125.04 o
   8  12   1      208.33      198.53    137.80 o
   9  12   1      577.11      359.04    151.58 o
  10  12   1      901.66      978.12    178.88 o
  11  12   1       16.61      -30.88    139.59 o
  12  12   1      980.15      807.91    178.88 o
 -10  13   1      213.16      253.65    157.70 o
  -9  13   1      383.31      570.85    165.87 o
  -8  13   1        6.11      274.58    151.07 o
  -7  13   1      816.64      870.69    171.99 o
  -6  13   1      501.84      688.23    159.74 o
  -5  13   1      310.98      523.64    154.90 o
  -4  13   1        9.80      -95.95    113.05 o
  -3  13   1       52.95      -55.12    117.64 o
  -2  13   1      276.63      431.32     97.39 o
  -1  13   1      187.34      277.98    127.34 o
   0  13   1      352.60      425.26     97.35 o
   1  13   1       19.80      -42.16     82.34 o
   2  13   1      763.56      742.97    105.24 o
   3  13   1       11.83      -36.49    123.25 o
   4  13   1      790.40      601.98    153.37 o
   5  13   1      113.71      -55.37    123.76 o
   6  13   1       32.31       90.08    132.44 o
   7  13   1        8.43      -88.04    133.21 o
   8  13   1      621.58      706.86    167.91 o
   9  13   1      215.83       83.96    142.65 o
  -6  14   1      136.32      136.52    146.22 o
  -5  14   1       20.54      171.74    139.59 o
  -4  14   1       91.36      -34.96    135.50 o
  -3  14   1       23.07      -29.86    122.23 o
  -2  14   1      131.68      286.57    140.86 o
  -1  14   1      419.23      314.13    143.67 o
   0  14   1       19.04       87.02    127.08 o
   1  14   1       36.73      -17.61    126.57 o
   2  14   1       26.79     -112.54    112.54 o
   3  14   1      235.45      129.89    142.39 o
   4  14   1        2.31      -60.22    131.93 o
   5  14   1       28.61       48.74    145.97 o
 -21   0   2     1823.45     1876.36    119.68 o
 -20   0   2     2413.85     2285.93    123.00 o
 -19   0   2     3927.90     4148.31    109.79 o
 -18   0   2      278.90      191.68     44.33 o
 -17   0   2      210.07      366.46     45.04 o
 -16   0   2     3310.19     3143.23     99.64 o
 -15   0   2    10807.23    11405.70    170.69 o
 -14   0   2      394.53      448.94     40.65 o
 -13   0   2     2601.97     2467.01     97.64 o
 -12   0   2       97.36       72.56     29.42 o
 -11   0   2     7021.75     7901.84    119.03 o
 -10   0   2       33.84       68.62     24.41 o
  -9   0   2     8060.06     8094.27    116.33 o
  -8   0   2      737.63      677.01     31.49 o
  -7   0   2    20688.18    20282.16    290.06 o
  -6   0   2     5513.94     5300.55     90.94 o
  -5   0   2     3799.25     3322.47     65.32 o
  -4   0   2    16183.35    15849.45    187.69 o
  -3   0   2    15569.56    14904.32    152.82 o
  -2   0   2      877.12      315.15     23.48 o
   1   0   2    18215.35    18053.77    279.75 o
   2   0   2     1635.49     1390.65     27.75 o
   3   0   2       15.57        1.11     21.74 o
   4   0   2    43718.50    47180.13    950.81 o
   5   0   2     2585.39     2300.22    103.86 o
   6   0   2    58736.16    61196.09   1234.83 o
   7   0   2    17096.99    16911.27    400.89 o
   8   0   2    30989.56    31065.79    682.62 o
   9   0   2      876.15      877.58     97.22 o
  10   0   2     1127.11      944.94    104.88 o
  11   0   2      468.23      408.80     96.46 o
  12   0   2     3411.70     3337.80    187.05 o
  13   0   2    10157.88    10662.59    348.58 o
  14   0   2       84.15      243.45    115.09 o
  15   0   2     1915.30     2046.32    186.28 o
  16   0   2       50.56      116.87    114.83 o
  17   0   2       72.12       70.69    117.13 o
  18   0   2      178.94      112.03    124.78 o
 -21   1   2       95.55      240.38     77.83 o
 -20   1   2      689.31      813.78     94.16 o
 -19   1   2      128.91      127.60     51.24 o
 -18   1   2     4488.30     4467.75     82.93 o
 -17   1   2       59.38       87.19     28.98 o
 -16   1   2       88.76       64.51     28.24 o
 -15   1   2      189.60      183.50     30.55 o
 -14   1   2     1478.35     1587.39     52.97 o
 -13   1   2     2664.56     2582.10     48.69 o
 -12   1   2      966.10     1005.79     37.20 o
 -11   1   2     1880.21     1954.98     40.74 o
 -10   1   2      293.53      309.48     21.67 o
  -9   1   2     8987.43     9366.71     99.18 o
  -8   1   2      104.83      132.74     16.93 o
  -7   1   2     5191.66     4718.37     66.01 o
  -6   1   2      127.03      182.00     13.33 o
  -5   1   2     8226.16     7834.39     92.52 o
  -4   1   2     3471.95     3204.72     51.01 o
  -3   1   2    28664.10    28054.94    198.38 o
  -2   1   2     7275.67     6914.49     64.05 o
  -1   1   2       30.93       58.49      6.16 o
   0   1   2     2359.94     2287.71     39.27 o
   1   1   2     7305.59     7029.79     80.66 o
   2   1   2    10331.50     9789.78     95.28 o
   3   1   2     2419.70     2243.98     78.09 o
   4   1   2    11807.81    12668.87    165.02 o
   5   1   2       46.01       10.43     23.57 o
   6   1   2      507.61      374.25     28.13 o
   7   1   2     8518.55     8656.54    174.03 o
   8   1   2     5166.15     5510.10    135.03 o
   9   1   2      602.45      467.03     58.28 o
  10   1   2       64.41      146.49     52.50 o
  11   1   2     1970.01     2354.78    106.72 o
  12   1   2     2763.88     2813.19    123.76 o
  13   1   2      193.14      178.66     73.85 o
  14   1   2     2040.40     1945.84    122.80 o
  15   1   2      454.80      573.63    155.66 o
  16   1   2      337.81      404.62     92.36 o
  17   1   2       65.13       81.59     87.76 o
  18   1   2       98.96      115.05     93.38 o
 -21   2   2      664.65      602.74     99.01 o
 -20   2   2      855.56      834.96    102.07 o
 -19   2   2     1453.21     1549.88     87.90 o
 -18   2   2     1262.08     1232.53     54.54 o
 -17   2   2     4072.65     4249.49     82.02 o
 -16   2   2        2.90       16.93     28.91 o
 -15   2   2      595.19      563.79     35.18 o
 -14   2   2      332.56      386.34     31.99 o
 -13   2   2      726.64      737.37     34.54 o
 -12   2   2      486.16      457.20     44.52 o
 -11   2   2     2279.17     2024.68     50.97 o
 -10   2   2      410.66      412.44     27.39 o
  -9   2   2    28298.18    28589.40    264.26 o
  -8   2   2        1.67       -7.80     13.61 o
  -7   2   2    29150.20    29514.99    213.18 o
  -6   2   2     1159.95      910.55     25.42 o
  -5   2   2     9832.84     9887.84     72.19 o
  -4   2   2      250.14      161.10     17.48 o
  -3   2   2     1488.38     1780.90     30.75 o
  -2   2   2    17800.85    18374.63    155.83 o
  -1   2   2      147.35      215.84     17.47 o
   0   2   2     1230.75     1077.85     28.97 o
   1   2   2     6160.18     6090.06    106.91 o
   2   2   2     2385.71     2379.55     73.55 o
   3   2   2     5430.17     5191.93     60.84 o
   4   2   2    55898.42    56111.83    548.14 o
   5   2   2      451.97      513.66     24.40 o
   6   2   2    33777.18    34103.44    425.53 o
   7   2   2      337.94      323.16     50.59 o
   8   2   2     2060.25     1384.94     55.10 o
   9   2   2     1106.58      998.85     52.00 o
  10   2   2     2943.95     2654.61     86.27 o
  11   2   2     1410.34     1246.37     86.12 o
  12   2   2       10.35      -47.86     47.86 o
  13   2   2       73.70       -1.47     62.63 o
  14   2   2     1965.66     1894.66    107.59 o
  15   2   2     2962.26     3204.58    101.60 o
  16   2   2      525.16      682.27     63.61 o
  17   2   2       71.10       15.04     52.94 o
  18   2   2      367.82      423.20    206.32 o
  19   2   2       73.72       69.15     71.20 o
  20   2   2      188.90      131.42     74.51 o
 -21   3   2       71.56      -83.19     83.19 o
 -20   3   2      113.64       66.86     84.72 o
 -19   3   2      349.07      287.85     90.33 o
 -18   3   2      412.03      431.64     53.42 o
 -17   3   2       73.62       43.46     42.89 o
 -16   3   2      943.98      994.25     60.57 o
 -15   3   2      763.55      757.81     75.68 o
 -14   3   2     2130.28     2213.72     57.17 o
 -13   3   2      653.16      772.54     38.78 o
 -12   3   2       42.42       29.16     31.18 o
 -11   3   2     3697.94     3824.27     73.30 o
 -10   3   2        4.62       -4.86     17.79 o
  -9   3   2        0.61      -17.86     17.86 o
  -8   3   2     2549.50     2575.70     42.99 o
  -7   3   2       32.31       36.84     13.55 o
  -6   3   2      460.63      489.94     26.86 o
  -5   3   2     4145.65     3623.71     49.43 o
  -4   3   2      206.45      361.43     23.88 o
  -3   3   2     4009.45     4022.12     54.19 o
  -2   3   2      536.22      771.56     32.50 o
  -1   3   2     6270.26     5698.49     79.99 o
   0   3   2       34.83       32.10     31.60 o
   1   3   2    16421.29    15836.09    172.08 o
   2   3   2      137.32      346.65     72.56 o
   3   3   2     4257.27     4241.43     64.24 o
   4   3   2      260.33      208.06     20.62 o
   5   3   2     1189.17     1186.00     31.16 o
   6   3   2     1052.60     1064.46     33.08 o
   7   3   2      302.31      218.14     21.00 o
   8   3   2     1035.41     1028.54     39.52 o
   9   3   2     1969.52     1979.48     72.41 o
  10   3   2      468.92      433.02     34.25 o
  11   3   2      228.02      415.29     82.20 o
  12   3   2     1544.82     1508.81     96.64 o
  13   3   2      981.88     1034.44     78.75 o
  14   3   2     1679.98     1792.90     86.91 o
  15   3   2      896.41      825.70     81.66 o
  16   3   2      546.22      606.69     67.08 o
  17   3   2       37.66       76.81     58.37 o
  18   3   2       11.55       63.66     71.71 o
  19   3   2      227.91      290.40     90.85 o
  20   3   2        1.29      -47.72     79.87 o
 -21   4   2       15.09      -81.40     89.31 o
 -20   4   2        8.83       12.76     87.02 o
 -19   4   2      508.00      583.60    110.75 o
 -18   4   2     1132.30     1086.39     75.27 o
 -17   4   2     1705.82     1742.10     87.69 o
 -16   4   2      988.81     1074.96    133.80 o
 -15   4   2     4492.63     4352.29    122.61 o
 -14   4   2      246.42      302.52     51.45 o
 -13   4   2      110.81      131.56     41.89 o
 -12   4   2       72.38       86.18     39.58 o
 -11   4   2      785.19      699.00     33.77 o
 -10   4   2      465.08      486.08     30.22 o
  -9   4   2     2228.08     2049.39     46.94 o
  -8   4   2       70.30       58.91     17.22 o
  -7   4   2     7072.86     7270.68     77.72 o
  -6   4   2     3243.99     3278.83     47.50 o
  -5   4   2    16187.69    16371.06    168.71 o
  -4   4   2    14398.70    14850.10    165.42 o
  -3   4   2    12293.20    12388.40    133.54 o
  -2   4   2     1847.34     1873.57     59.19 o
  -1   4   2     1368.69     1175.51     92.89 o
   0   4   2     1501.61     1636.09     48.40 o
   1   4   2     1930.24     1753.49     49.23 o
   2   4   2     8789.78     9295.99    118.05 o
   3   4   2     6948.62     7021.11    112.73 o
   4   4   2    20584.48    21848.31    211.09 o
   5   4   2       32.86       37.25     20.31 o
   6   4   2      351.48      802.69     30.55 o
   7   4   2      176.01      190.94     25.09 o
   8   4   2    11869.04    12297.18    132.97 o
   9   4   2      363.42      453.74     28.18 o
  10   4   2     5146.18     4875.53     92.42 o
  11   4   2      420.25      364.96     41.48 o
  12   4   2      128.36      145.86     40.17 o
  13   4   2      230.57      159.78     42.25 o
  14   4   2       28.41        0.59     39.71 o
  15   4   2      355.57      308.74     75.51 o
  16   4   2      408.70      356.85     53.16 o
  17   4   2     2281.24     2375.78    253.65 o
  18   4   2     1109.23      945.82     95.30 o
  19   4   2     1256.23     1382.33    131.93 o
  20   4   2      149.99      227.62    101.05 o
 -20   5   2       38.95      215.12    106.16 o
 -19   5   2       90.27       13.78    100.03 o
 -18   5   2       25.38       48.48     94.67 o
 -17   5   2      103.97       19.14     91.36 o
 -16   5   2      229.67      289.55     55.70 o
 -15   5   2      100.42      101.87     53.88 o
 -14   5   2      279.09      257.79     82.73 o
 -13   5   2       77.60       53.85     45.64 o
 -12   5   2     1216.09     1250.51     88.66 o
 -11   5   2     1657.86     1559.07     55.77 o
 -10   5   2      585.17      608.36     40.59 o
  -9   5   2      223.61      305.67     23.19 o
  -8   5   2       82.57       51.84     19.42 o
  -7   5   2     7398.10     6876.28     78.54 o
  -6   5   2       37.28       22.57     23.31 o
  -5   5   2     3434.46     3096.01     63.95 o
  -4   5   2       88.31       99.08     33.07 o
  -3   5   2      335.69      256.04     31.36 o
  -2   5   2       32.26       50.86     26.49 o
  -1   5   2      245.89      318.31     37.50 o
   0   5   2     7277.32     7322.29    106.75 o
   1   5   2      828.16      945.00     40.84 o
   2   5   2     3338.70     3664.29     71.91 o
   3   5   2     2844.07     2914.72     84.09 o
   4   5   2    11150.08    12126.11    175.92 o
   5   5   2       18.30        3.50     24.18 o
   6   5   2     4461.33     4597.29     73.00 o
   7   5   2      631.04      667.20     29.58 o
   8   5   2      739.12      799.85     38.17 o
   9   5   2     1389.92     1299.09     80.06 o
  10   5   2       13.43      -16.61     32.36 o
  11   5   2       66.61       20.27     32.75 o
  12   5   2      253.04      188.56     49.91 o
  13   5   2     1185.65     1013.45     75.15 o
  14   5   2        0.19      -62.63     62.63 o
  15   5   2      232.01      158.58     51.75 o
  16   5   2        0.19       28.50    102.97 o
  17   5   2        3.31       -3.57     91.61 o
  18   5   2       31.05       72.98     96.97 o
  19   5   2       69.64      117.89    103.09 o
 -20   6   2     1019.16      939.33    142.39 o
 -19   6   2      663.46      493.53    122.23 o
 -18   6   2      910.74     1108.01    143.92 o
 -17   6   2     1887.99     1795.47    154.39 o
 -16   6   2     2094.76     1873.30    157.19 o
 -15   6   2     4480.05     4364.19    178.83 o
 -14   6   2      606.21      595.45     54.87 o
 -13   6   2     4831.13     4934.94    180.81 o
 -12   6   2       19.05      -11.55     40.16 o
 -11   6   2     3174.48     3496.94     88.05 o
 -10   6   2      458.51      446.66     34.72 o
  -9   6   2     2533.60     2549.22     69.89 o
  -8   6   2     1730.63     1623.00     53.62 o
  -7   6   2     9284.90     9446.76    112.39 o
  -6   6   2     9823.71     9831.46    127.98 o
  -5   6   2    13361.85    13876.74    160.30 o
  -4   6   2    11088.57    11091.97    135.60 o
  -3   6   2       78.79       43.35     30.99 o
  -2   6   2      825.08      763.41     44.03 o
  -1   6   2      297.76      287.16     36.01 o
   0   6   2     4409.45     4000.02     82.74 o
   1   6   2       13.00        0.82     30.07 o
   2   6   2     3006.62     2756.29     69.33 o
   3   6   2      139.96      150.88     55.47 o
   4   6   2     3783.58     3235.96     73.22 o
   5   6   2     1772.50     1809.43     53.37 o
   6   6   2    11022.30    11174.02    135.56 o
   7   6   2      393.99      381.27     45.75 o
   8   6   2       44.33       51.88     25.73 o
   9   6   2       88.63       54.81     38.46 o
  10   6   2       40.71        8.15     45.23 o
  11   6   2      293.22      263.01     63.65 o
  12   6   2     1860.15     1968.68     68.34 o
  13   6   2      257.28      373.19     58.88 o
  14   6   2        6.66      -63.26     63.26 o
  15   6   2     1013.47     1014.64     73.46 o
  16   6   2      806.19      832.41    126.32 o
  17   6   2     4501.56     4587.44    226.60 o
  18   6   2       71.63      232.73    114.32 o
  19   6   2     1811.94     2134.87    178.12 o
 -19   7   2       83.59       93.40    116.62 o
 -18   7   2        3.85      -53.84     99.52 o
 -17   7   2      365.91      481.79    128.61 o
 -16   7   2       96.47      133.46    107.43 o
 -15   7   2       73.07       93.65     99.78 o
 -14   7   2      778.41      724.56     96.62 o
 -13   7   2     1160.30     1108.43     62.60 o
 -12   7   2      113.24      152.99     47.42 o
 -11   7   2      625.35      730.10     57.21 o
 -10   7   2     3285.07     3320.37    114.61 o
  -9   7   2       19.61        7.97     42.09 o
  -8   7   2      661.63      678.39     51.35 o
  -7   7   2      697.69      652.74     53.26 o
  -6   7   2     1402.04     1417.73     53.81 o
  -5   7   2      408.33      532.06     41.79 o
  -4   7   2       58.08       68.59     36.02 o
  -3   7   2     4766.10     5291.41    101.99 o
  -2   7   2      578.85      742.41     47.92 o
  -1   7   2     2625.42     2903.07     77.87 o
   0   7   2     1247.72     1222.04     55.20 o
   1   7   2      942.96      979.69     56.72 o
   2   7   2      255.74      287.04     39.34 o
   3   7   2       32.92       14.89     33.68 o
   4   7   2      417.66      511.75     97.94 o
   5   7   2      175.60       95.43     40.60 o
   6   7   2      309.93      321.67     42.90 o
   7   7   2     1033.63     1106.59     55.89 o
   8   7   2      399.29      404.07     38.95 o
   9   7   2     1045.63      950.53     85.67 o
  10   7   2       64.74       39.85     48.58 o
  11   7   2      242.44      198.24     46.65 o
  12   7   2      648.13      673.57     59.56 o
  13   7   2       75.88       40.88     47.32 o
  14   7   2      376.17      353.68    112.79 o
  15   7   2      112.79       13.52    106.41 o
  16   7   2       53.58     -103.60    103.60 o
  17   7   2      111.49      180.93    112.03 o
  18   7   2       27.12      -22.97    114.58 o
 -18   8   2      726.90      465.20    138.05 o
 -17   8   2      630.22      424.63    127.34 o
 -16   8   2      126.02      259.78    119.94 o
 -15   8   2      822.43     1038.60    152.60 o
 -14   8   2      101.42      114.07    115.85 o
 -13   8   2     6336.64     6725.89    212.18 o
 -12   8   2       39.40      110.73     48.96 o
 -11   8   2     4668.29     4722.11    103.98 o
 -10   8   2       54.25       13.78     37.67 o
  -9   8   2      337.60      250.59     43.21 o
  -8   8   2     2346.88     2446.39     77.91 o
  -7   8   2     3015.22     2866.15    148.18 o
  -6   8   2     3745.88     3627.69     85.14 o
  -5   8   2     3654.78     3433.09     92.37 o
  -4   8   2      962.63      927.54     65.35 o
  -3   8   2     6827.00     7139.71    127.33 o
  -2   8   2     3428.04     3447.11     91.42 o
  -1   8   2      535.87      559.44     50.38 o
   0   8   2     1712.42     1841.62     69.59 o
   1   8   2      513.17      550.97     49.61 o
   2   8   2     1523.75     1441.11     63.89 o
   3   8   2       98.27      127.67     46.43 o
   4   8   2     2588.00     2381.05     93.60 o
   5   8   2       30.81      100.81     46.76 o
   6   8   2     1638.05     1512.88    101.55 o
   7   8   2      207.02      287.08     62.80 o
   8   8   2     5981.16     5712.33    102.54 o
   9   8   2      606.32      595.44     50.54 o
  10   8   2      311.59      358.08     38.51 o
  11   8   2      228.28      275.62     50.86 o
  12   8   2      111.08      233.73     85.18 o
  13   8   2      320.32      312.60    121.47 o
  14   8   2     2675.61     2545.71    194.19 o
  15   8   2     2455.94     2199.94    183.73 o
  16   8   2       51.15       30.62    111.00 o
  17   8   2      478.27      599.68    141.88 o
 -17   9   2      283.77      116.36    139.59 o
 -16   9   2       10.48       28.58    127.34 o
 -15   9   2       66.67      191.64    129.12 o
 -14   9   2      288.91      530.27    143.41 o
 -13   9   2      353.05      236.56    123.76 o
 -12   9   2     3025.14     3026.73    214.61 o
 -11   9   2      306.60      135.00     62.74 o
 -10   9   2      750.06      833.95     61.42 o
  -9   9   2     1414.44     1421.00     64.81 o
  -8   9   2     2855.20     2934.77    101.06 o
  -7   9   2     1537.58     1656.38     68.11 o
  -6   9   2        5.20      -39.66     39.66 o
  -5   9   2      557.00      651.29     59.47 o
  -4   9   2      186.09      128.46     53.54 o
  -3   9   2      572.34      614.71    128.53 o
  -2   9   2       21.58        4.21     50.70 o
  -1   9   2     1543.89     1763.94     76.90 o
   0   9   2      585.08      626.75     57.41 o
   1   9   2      794.82      900.03    122.49 o
   2   9   2     1245.37     1210.97     75.49 o
   3   9   2      791.53      784.48     66.83 o
   4   9   2     4354.02     4448.98    134.76 o
   5   9   2        2.11       17.19     61.97 o
   6   9   2     1141.43      922.23    125.93 o
   7   9   2      542.24      475.10     55.73 o
   8   9   2     2251.00     2343.64    107.90 o
   9   9   2      100.57       91.02     39.26 o
  10   9   2      519.94      512.27    108.84 o
  11   9   2      545.83      444.04     97.08 o
  12   9   2      197.08      251.10    121.21 o
  13   9   2      797.41      743.35    141.88 o
  14   9   2        3.12      -35.22    119.68 o
  15   9   2        5.59      124.78    128.61 o
  16   9   2      423.82      471.32    137.80 o
 -16  10   2        1.05      -93.40    135.25 o
 -15  10   2      634.26      692.57    164.59 o
 -14  10   2        4.41     -119.68    119.68 o
 -13  10   2      234.91       76.30    128.36 o
 -12  10   2      195.76      148.77    127.85 o
 -11  10   2     1791.83     1743.16    180.41 o
 -10  10   2       44.87       33.71     62.42 o
  -9  10   2     5931.71     5691.98    157.09 o
  -8  10   2      807.14      897.06     71.50 o
  -7  10   2       33.20      -26.01     42.82 o
  -6  10   2      358.77      368.70     85.34 o
  -5  10   2     1384.44     1175.02     73.06 o
  -4  10   2      378.70      372.25     74.99 o
  -3  10   2     3830.38     3935.27    127.49 o
  -2  10   2      326.06      296.35     63.82 o
  -1  10   2     1732.01     1670.11    109.16 o
   0  10   2       40.06       76.48    101.05 o
   1  10   2      225.17      204.52     96.38 o
   2  10   2     2441.34     2563.19    162.25 o
   3  10   2      175.56      145.13     60.10 o
   4  10   2     1882.80     1877.41     93.52 o
   5  10   2        8.56      -30.09     66.34 o
   6  10   2     2747.12     2676.56    141.77 o
   7  10   2      421.41      477.41    116.82 o
   8  10   2      120.01      -54.02     58.67 o
   9  10   2       68.41      -32.19     68.61 o
  10  10   2     1176.15     1454.55    169.70 o
  11  10   2      126.59      170.46    128.10 o
  12  10   2      634.48     1153.69    166.38 o
  13  10   2       81.77      118.41    130.40 o
  14  10   2      486.98      601.98    159.49 o
  15  10   2       91.65       16.84    134.23 o
 -14  11   2       26.00      -57.42    135.76 o
 -13  11   2       11.44       58.18    136.01 o
 -12  11   2      347.22      348.33    142.65 o
 -11  11   2       14.08       52.82    133.46 o
 -10  11   2     1267.93     1318.53    179.39 o
  -9  11   2      308.19      352.41    134.99 o
  -8  11   2      211.34      145.58     83.24 o
  -7  11   2      225.23      247.20     70.87 o
  -6  11   2       63.31       22.70     51.74 o
  -5  11   2       14.53       13.30     54.80 o
  -4  11   2      443.04      481.89     72.50 o
  -3  11   2        1.75       21.84     71.60 o
  -2  11   2       67.29      101.80     72.39 o
  -1  11   2      797.19      746.18     91.47 o
   0  11   2      341.24      311.87     82.68 o
   1  11   2      461.42      557.13     99.78 o
   2  11   2       11.28       50.75     68.85 o
   3  11   2       95.57      117.92     62.41 o
   4  11   2      516.94      484.85     74.34 o
   5  11   2        1.93      107.70    140.73 o
   6  11   2      136.79      105.94     83.57 o
   7  11   2      143.30      238.34    125.81 o
   8  11   2       21.90      -95.18    113.30 o
   9  11   2       72.45      106.67    131.93 o
  10  11   2      776.79      892.38    168.17 o
  11  11   2      509.94      857.16    162.04 o
  12  11   2        9.94     -126.32    126.32 o
  13  11   2      844.90     1259.33    183.73 o
 -12  12   2       11.93     -130.14    130.14 o
 -11  12   2      931.87     1079.94    183.99 o
 -10  12   2      153.78      140.10    137.03 o
  -9  12   2      527.08      458.56    146.48 o
  -8  12   2       24.42      167.66    130.14 o
  -7  12   2     1863.00     1764.99    131.28 o
  -6  12   2      170.60      236.65    208.61 o
  -5  12   2      290.98       87.39    118.28 o
  -4  12   2       83.88       42.59     78.14 o
  -3  12   2      518.93      597.73     95.56 o
  -2  12   2        5.78      -29.63     73.24 o
  -1  12   2      471.26      453.77     91.53 o
   0  12   2     2296.90     2399.69    290.65 o
   1  12   2      319.13      254.47     84.99 o
   2  12   2     2005.51     2354.75    136.41 o
   3  12   2        2.60      -71.67     71.67 o
   4  12   2     1158.14      838.79    158.21 o
   5  12   2      172.48      228.64    129.12 o
   6  12   2      139.89      100.80    128.87 o
   7  12   2      106.61       60.73    126.06 o
   8  12   2       29.84       -1.02    125.04 o
   9  12   2       14.30      112.03    132.19 o
  10  12   2      895.14      863.54    174.29 o
  11  12   2      556.11      802.04    174.29 o
 -10  13   2      206.36      254.16    151.32 o
  -9  13   2      471.51      345.26    151.83 o
  -8  13   2      180.11      247.53    157.45 o
  -7  13   2      277.05       82.17    138.82 o
  -6  13   2       31.83       65.83     89.57 o
  -5  13   2        4.59      -76.68     76.68 o
  -4  13   2      184.30       66.35    128.36 o
  -3  13   2      229.42      127.85    127.34 o
  -2  13   2        2.88      -79.96     79.96 o
  -1  13   2       94.90       88.26     85.08 o
   0  13   2       96.38       72.67     82.97 o
   1  13   2      898.47      971.82    114.18 o
   2  13   2        5.48       86.25    125.30 o
   3  13   2      706.07      809.95    157.70 o
   4  13   2       99.21      109.73    134.48 o
   5  13   2       86.37       12.50    128.10 o
   6  13   2      134.15      103.86    139.33 o
   7  13   2       32.21      -96.97    130.14 o
   8  13   2       80.21      198.02    145.20 o
   9  13   2      207.92      329.19    157.70 o
  -6  14   2       21.48     -104.63    137.54 o
  -5  14   2      500.79      614.48    163.06 o
  -4  14   2        3.36     -118.92    126.06 o
  -3  14   2        3.62       44.91    128.10 o
  -2  14   2      145.49       28.07    131.16 o
   0  14   2      909.16     1031.96    177.61 o
   1  14   2       93.81      275.85    142.14 o
   2  14   2      443.39      581.82    158.98 o
   3  14   2       54.12      145.97    145.45 o
   4  14   2      875.08      991.13    182.97 o
   5  14   2        1.20       96.46    142.39 o
 -22   1   3     1674.08     1378.04     82.16 o
 -21   1   3       44.55      112.48     54.04 o
 -20   1   3     1895.11     2087.91     92.07 o
 -19   1   3        3.90       32.64     63.82 o
 -18   1   3      166.94      209.54     33.32 o
 -17   1   3      106.13      176.45     34.22 o
 -16   1   3       25.12      -18.85     29.30 o
 -15   1   3     1842.93     1812.59     49.68 o
 -14   1   3     3205.78     3155.95     58.11 o
 -13   1   3     5304.04     5436.29     74.79 o
 -12   1   3     6167.64     6586.28     84.06 o
 -11   1   3    12218.19    12731.89    133.61 o
 -10   1   3     1634.37     1538.78     48.30 o
  -9   1   3    15349.20    16232.28    159.51 o
  -8   1   3       95.86      114.05     18.86 o
  -7   1   3    10637.95    10395.22     97.26 o
  -6   1   3     3370.63     3369.81     36.46 o
  -5   1   3    42257.52    41316.30    286.87 o
  -4   1   3     2543.52     2443.79     32.77 o
  -3   1   3     8499.32     7303.15    106.17 o
  -2   1   3      503.14      505.45     11.90 o
  -1   1   3     3503.98     3419.88     30.54 o
   0   1   3      273.08      220.68     10.99 o
   1   1   3     5281.33     4628.46     50.45 o
   2   1   3      328.40      372.16     17.26 o
   3   1   3     6179.57     6194.53     67.81 o
   4   1   3     9420.97    10255.29    139.02 o
   5   1   3     2284.10     1903.87     49.97 o
   6   1   3     4300.61     4818.31     73.76 o
   7   1   3     1638.52     1530.11     87.54 o
   8   1   3     1911.18     2151.85     90.86 o
   9   1   3      421.08      458.76     58.54 o
  10   1   3     2084.10     1932.59     95.34 o
  11   1   3        2.87       12.47     55.83 o
  12   1   3     6988.21     7123.67    189.55 o
  13   1   3       15.44       17.00     70.09 o
  14   1   3     6202.38     6281.39    193.04 o
  15   1   3        7.54      -78.40     78.40 o
  16   1   3     1214.35     1335.54    118.91 o
  17   1   3      227.00      322.54     95.60 o
  18   1   3      626.80      665.01    158.21 o
 -21   2   3        4.23       45.97    142.65 o
 -20   2   3        1.87       14.63     53.13 o
 -19   2   3      520.50      516.02     49.88 o
 -18   2   3      201.00      152.25     35.17 o
 -17   2   3      112.86       78.53     32.13 o
 -16   2   3     3518.57     3809.11     68.92 o
 -15   2   3      299.85      301.87     44.12 o
 -14   2   3        0.31      -28.00     28.00 o
 -13   2   3     1305.55     1370.37     46.27 o
 -12   2   3      165.27      145.03     26.28 o
 -11   2   3     1359.01     1291.47     68.98 o
 -10   2   3        6.42      -25.97     37.84 o
  -9   2   3      449.75      670.37     26.09 o
  -8   2   3      447.12      504.33     19.91 o
  -7   2   3        7.01      -10.71     12.29 o
  -6   2   3       37.98       39.37     12.53 o
  -5   2   3     4636.69     5004.09     47.61 o
  -4   2   3     2359.95     2450.80     35.08 o
  -3   2   3     2932.41     3026.74     59.65 o
  -2   2   3     6794.15     6826.50     60.50 o
  -1   2   3     2054.67     2311.23     34.97 o
   0   2   3     9078.44     9030.64     92.75 o
   1   2   3      905.59     1205.46     39.91 o
   2   2   3    34750.94    35324.75    347.33 o
   3   2   3     4924.46     4739.62     57.88 o
   4   2   3     1257.38     1229.82     35.22 o
   5   2   3     8107.39     8319.47    102.31 o
   6   2   3        0.48      -18.87     18.87 o
   7   2   3     1877.16     1802.41     72.97 o
   8   2   3      346.76      257.37     36.44 o
   9   2   3     1149.31     1189.02     60.96 o
  10   2   3     2298.41     2143.71     70.24 o
  11   2   3     2367.87     2290.71     75.72 o
  12   2   3     6519.73     6615.54    152.44 o
  13   2   3      796.00      828.62     99.17 o
  14   2   3       27.73       16.47     49.40 o
  15   2   3      176.10      153.11     53.14 o
  16   2   3       38.44       53.40     50.99 o
  17   2   3      143.05        0.08     52.39 o
  18   2   3        0.13       42.00     84.21 o
  19   2   3      349.38      312.86     78.85 o
  20   2   3        0.03      -63.29     66.60 o
 -21   3   3       84.61       17.35     88.04 o
 -20   3   3      566.34      675.98    106.92 o
 -19   3   3      967.92      975.06    112.54 o
 -18   3   3     1929.75     1863.66     83.85 o
 -17   3   3     4686.68     4842.13     86.02 o
 -16   3   3     2515.55     2437.91     80.55 o
 -15   3   3     4031.52     3911.24     97.22 o
 -14   3   3      603.07      519.99     37.72 o
 -13   3   3     8843.31     8803.61    112.24 o
 -12   3   3      479.03      464.05     33.25 o
 -11   3   3    11547.14    11664.44    117.42 o
 -10   3   3       40.17       32.78     18.08 o
  -9   3   3       63.29        3.79     18.78 o
  -8   3   3     2756.56     2548.54     34.99 o
  -7   3   3    31519.47    31500.73    216.31 o
  -6   3   3     5572.32     5012.26     58.24 o
  -5   3   3    16176.17    14793.17    118.71 o
  -4   3   3     7061.48     6644.79     76.08 o
  -3   3   3    34318.57    33783.08    279.61 o
  -2   3   3    12615.50    12201.24    115.72 o
  -1   3   3     2287.60     2182.08     50.35 o
   0   3   3      400.99      285.38     26.62 o
   1   3   3     2645.02     2602.72     52.74 o
   2   3   3     3573.32     2950.33     64.55 o
   3   3   3       27.35      -19.68     19.68 o
   4   3   3    38721.31    39464.70    352.55 o
   5   3   3       25.18       13.80     21.40 o
   6   3   3     5818.83     6994.23    105.09 o
   7   3   3      312.75      298.10     21.94 o
   8   3   3    39160.47    41057.95    611.90 o
   9   3   3     1137.21     1133.33     45.94 o
  10   3   3    10388.63    10884.14    285.53 o
  11   3   3     2230.75     2225.10     83.15 o
  12   3   3      856.06      844.06     63.15 o
  13   3   3     1495.54     1456.72     75.88 o
  14   3   3      672.61      685.67    110.49 o
  15   3   3     1249.31     1340.40     78.62 o
  16   3   3      277.20      288.06     96.59 o
  17   3   3     1447.84     1630.36     97.50 o
  18   3   3      168.20      204.97     72.06 o
  19   3   3     1038.56     1219.78    116.62 o
  20   3   3      105.35      117.89     84.72 o
 -21   4   3       16.39       -9.44     86.25 o
 -20   4   3      735.87      710.43    116.11 o
 -19   4   3       50.88      258.76     98.50 o
 -18   4   3       36.68        3.57     87.02 o
 -17   4   3       41.95      124.03     96.46 o
 -16   4   3     2182.72     1992.73     84.89 o
 -15   4   3     1426.59     1493.24     73.07 o
 -14   4   3       71.21       13.46     45.52 o
 -13   4   3     4607.14     4802.58    111.91 o
 -12   4   3        2.96       51.27     30.68 o
 -11   4   3     2857.59     2885.28     56.27 o
 -10   4   3     1172.61     1309.32     42.41 o
  -9   4   3      212.99      266.42     19.25 o
  -8   4   3      783.45      807.55     25.46 o
  -7   4   3    36729.62    39259.46    305.04 o
  -6   4   3     2429.67     2194.83     39.20 o
  -5   4   3    11614.16    11596.62    129.78 o
  -4   4   3     6846.34     6304.05     84.32 o
  -3   4   3      156.64      198.27     23.21 o
  -2   4   3      715.73      699.78     35.16 o
  -1   4   3     4155.98     4589.83     75.85 o
   0   4   3      551.38      507.34     37.97 o
   1   4   3      584.34      659.32     37.46 o
   2   4   3       42.23      157.90     31.77 o
   3   4   3      956.62      700.64     40.10 o
   4   4   3        0.36      -21.27     21.27 o
   5   4   3      133.59      147.42     25.69 o
   6   4   3      442.46      345.63     23.96 o
   7   4   3     1185.90     1135.09     38.75 o
   8   4   3      286.75      223.97     25.57 o
   9   4   3      752.62      620.79     49.29 o
  10   4   3     3063.10     3172.84     90.61 o
  11   4   3       80.13       64.84     39.74 o
  12   4   3       88.37      120.46     54.22 o
  13   4   3      474.05      484.12     46.57 o
  14   4   3      103.38       16.71     56.86 o
  15   4   3      990.96      927.11     76.26 o
  16   4   3      803.46      933.22     78.14 o
  17   4   3      234.50      241.65    160.89 o
  18   4   3      288.61      453.75    167.78 o
  19   4   3        0.17       93.40     97.48 o
 -20   5   3      111.98       -6.38     97.74 o
 -19   5   3      187.31      -30.88     97.74 o
 -18   5   3     1634.29     1582.65    146.22 o
 -17   5   3     1784.57     1735.76    145.71 o
 -16   5   3     3130.45     2883.09    101.33 o
 -15   5   3     6591.76     6219.07    195.66 o
 -14   5   3      509.26      470.02     54.46 o
 -13   5   3     2408.42     2219.70     65.11 o
 -12   5   3       94.93      139.59     36.10 o
 -11   5   3       24.90       -0.04     33.50 o
 -10   5   3       67.85       33.41     25.07 o
  -9   5   3    11397.58    11861.82    126.12 o
  -8   5   3      315.00      352.99     25.48 o
  -7   5   3      265.39      228.17     24.19 o
  -6   5   3      442.18      513.87     35.19 o
  -5   5   3    10835.43    11603.92    123.18 o
  -4   5   3       78.93       83.36     24.18 o
  -3   5   3      826.49      884.99     41.48 o
  -2   5   3       30.55       13.33     26.28 o
  -1   5   3     5781.90     5758.96     92.75 o
   0   5   3    11783.49    11903.20    149.84 o
   1   5   3     1255.04     1089.34     43.48 o
   2   5   3      710.78      563.97     35.80 o
   3   5   3     1716.95     1470.80     48.97 o
   4   5   3      180.68      104.81     25.93 o
   5   5   3      660.27      552.09     32.67 o
   6   5   3    15264.46    15079.27    161.35 o
   7   5   3      435.21      508.26     29.75 o
   8   5   3     3240.55     3000.40     62.64 o
   9   5   3      348.21      396.67     58.71 o
  10   5   3     4163.27     3969.61     81.62 o
  11   5   3      734.67      705.17     57.22 o
  12   5   3     3106.16     2790.69     90.66 o
  13   5   3      228.42      172.42     53.63 o
  14   5   3      191.64      103.59     47.38 o
  15   5   3       26.41      -20.93     61.95 o
  16   5   3     1315.68     1514.96     87.24 o
  17   5   3      320.76      289.77     82.21 o
  18   5   3      918.34     1008.88    101.59 o
  19   5   3      638.84      445.81    114.32 o
 -20   6   3       70.34      -87.27    103.60 o
 -19   6   3      513.89      428.20    118.15 o
 -18   6   3      112.40       58.44    105.14 o
 -17   6   3       25.99      -88.80     88.80 o
 -16   6   3       19.23      -53.33     97.99 o
 -15   6   3       66.87      -49.39     49.39 o
 -14   6   3      664.88      558.21     46.85 o
 -13   6   3     1076.69     1052.60     65.67 o
 -12   6   3       85.38       69.24     42.24 o
 -11   6   3      740.60      834.41     78.00 o
 -10   6   3      475.06      316.13     69.28 o
  -9   6   3      459.45      537.06     38.78 o
  -8   6   3      123.09       46.79     30.61 o
  -7   6   3     4726.61     4583.15     74.46 o
  -6   6   3      511.73      480.09     33.78 o
  -5   6   3     5528.66     5735.71     83.43 o
  -4   6   3       51.90       79.71     27.42 o
  -3   6   3     6041.14     6450.73    107.19 o
  -2   6   3      744.46      853.10     59.42 o
  -1   6   3      299.99      548.92     48.81 o
   0   6   3      758.17      793.50     63.17 o
   1   6   3     9889.71     9991.09    187.07 o
   2   6   3      178.58      267.58     38.20 o
   3   6   3     1609.05     1460.29     65.78 o
   4   6   3      535.40      569.65     70.59 o
   5   6   3      443.37      395.98     50.97 o
   6   6   3      271.90      260.75     36.28 o
   7   6   3      499.22      581.87     54.40 o
   8   6   3      409.31      546.01     40.23 o
   9   6   3      168.98      194.06     40.72 o
  10   6   3      260.61      287.06     42.98 o
  11   6   3       27.42       24.21     38.17 o
  12   6   3     1169.20     1130.77     97.81 o
  13   6   3       65.45      131.13     51.84 o
  14   6   3       78.01       81.55     52.26 o
  15   6   3      614.96      590.24    115.85 o
  16   6   3        0.12      -39.81     95.44 o
  17   6   3       24.36       19.65    101.82 o
  18   6   3      170.69      297.29    115.60 o
 -19   7   3      333.93      198.53    126.57 o
 -18   7   3      433.83      367.72    123.00 o
 -17   7   3     2065.64     1876.36    171.23 o
 -16   7   3     1212.44     1159.81    145.71 o
 -15   7   3     1070.76     1216.97    141.63 o
 -14   7   3     3478.35     3181.58    149.85 o
 -13   7   3      760.58      696.59     87.11 o
 -12   7   3      222.33      145.29     47.10 o
 -11   7   3      524.55      569.85     62.26 o
 -10   7   3       22.03       -9.34     34.18 o
  -9   7   3      408.81      404.50     41.96 o
  -8   7   3       10.39      -32.82     32.82 o
  -7   7   3      847.90      985.04     57.22 o
  -6   7   3      135.88      181.30     35.94 o
  -5   7   3     2371.61     2173.12     59.25 o
  -4   7   3       12.52        1.99     31.41 o
  -3   7   3    11780.24    12376.85    169.62 o
  -2   7   3      124.58      159.79     37.50 o
  -1   7   3     8690.26     8554.55    133.50 o
   0   7   3      773.49      967.05     51.61 o
   1   7   3     5418.99     5497.17    103.24 o
   2   7   3       31.00       75.35     35.13 o
   3   7   3      521.48      485.52     42.65 o
   4   7   3      210.83      274.78     39.28 o
   5   7   3      149.17       28.50     42.66 o
   6   7   3    20877.96    21352.11    256.62 o
   7   7   3      329.55      391.02     52.74 o
   8   7   3     2750.66     2802.02    111.75 o
   9   7   3      681.68      722.95     60.74 o
  10   7   3      253.01      197.63     47.35 o
  11   7   3      621.43      625.42     61.81 o
  12   7   3       53.35       47.35     41.63 o
  13   7   3       11.58      -51.70     51.70 o
  14   7   3     1152.24     1238.41    139.84 o
  15   7   3      317.09      253.91    113.30 o
  16   7   3      131.10      248.29    112.28 o
  17   7   3       26.29      -33.68    105.90 o
  18   7   3      403.26      563.45    136.52 o
 -18   8   3        6.68       -9.19    111.00 o
 -17   8   3       65.67       21.18    107.18 o
 -16   8   3       17.13      -43.64    110.75 o
 -15   8   3      333.50      177.35    123.25 o
 -14   8   3      212.13      114.07    116.87 o
 -13   8   3      521.16      677.60     97.91 o
 -12   8   3      413.25      327.59     39.61 o
 -11   8   3        0.34       21.73     36.38 o
 -10   8   3     1564.20     1604.32     64.49 o
  -9   8   3      495.82      490.36     49.29 o
  -8   8   3      114.35       27.02     30.54 o
  -7   8   3       48.60        7.45     38.16 o
  -6   8   3      836.25      726.27     49.67 o
  -5   8   3      684.05      802.21     65.03 o
  -4   8   3      104.00       57.54     41.77 o
  -3   8   3      204.29      260.89     82.15 o
  -2   8   3       45.34       81.64     41.33 o
  -1   8   3        0.60      -35.29     38.70 o
   0   8   3       36.73       75.96     41.03 o
   1   8   3       24.08       -1.84     38.67 o
   2   8   3     1027.05     1116.82     59.55 o
   3   8   3     1401.54     1626.12     75.79 o
   4   8   3        0.30        8.40     45.14 o
   5   8   3       22.23      -35.55     42.85 o
   6   8   3      809.65      865.46     98.90 o
   7   8   3       34.46      -32.84     40.10 o
   8   8   3     1877.32     1820.66     72.86 o
   9   8   3     1049.67      985.83     57.20 o
  10   8   3        7.22       37.52     44.43 o
  11   8   3        1.42      -41.68     41.68 o
  12   8   3      110.12      106.19     83.11 o
  13   8   3      309.50      244.47    120.45 o
  14   8   3        2.48     -101.31    101.31 o
  15   8   3      148.79      180.67    118.15 o
  16   8   3      217.35      192.66    119.94 o
  17   8   3      250.51      190.37    120.96 o
 -17   9   3      674.49     1027.37    173.78 o
 -16   9   3     1296.62     1166.70    170.46 o
 -15   9   3      675.85      946.99    157.19 o
 -14   9   3      132.83      164.59    128.61 o
 -13   9   3      858.43     1139.39    159.23 o
 -12   9   3      456.03      429.44     95.45 o
 -11   9   3     3192.58     3383.14    123.76 o
 -10   9   3      227.59       72.12     45.95 o
  -9   9   3     1178.57     1048.80     68.52 o
  -8   9   3       36.25       60.79     40.89 o
  -7   9   3     3976.91     4052.09     97.20 o
  -6   9   3        6.25      -40.72     40.72 o
  -5   9   3      143.30       84.95     43.50 o
  -4   9   3      456.94      583.66     65.00 o
  -3   9   3     4207.49     4222.92    209.94 o
  -2   9   3     4384.90     4612.73    110.18 o
  -1   9   3     7557.71     7980.34    207.29 o
   0   9   3     1660.62     1667.90     73.75 o
   1   9   3     5284.43     5325.02    171.10 o
   2   9   3      715.92      830.32     68.57 o
   3   9   3     1686.00     1689.63     82.89 o
   4   9   3     9805.31    10462.60    191.75 o
   5   9   3        3.73      -19.59     51.77 o
   6   9   3      372.41      440.97     69.90 o
   7   9   3      147.96       95.54     48.64 o
   8   9   3     4530.02     4298.11    107.04 o
   9   9   3        0.03      -14.67     40.41 o
  10   9   3      423.31      374.90     91.62 o
  11   9   3      266.13      331.74    122.23 o
  12   9   3       93.67       95.69    121.98 o
  13   9   3     1222.78     1111.58    156.68 o
  14   9   3      400.55      448.10    138.31 o
  15   9   3      520.50      711.20    155.15 o
  16   9   3      490.75      265.90    127.59 o
 -16  10   3      437.97      361.08    158.72 o
 -15  10   3        0.62       68.90    128.10 o
 -14  10   3       75.25       29.86    123.76 o
 -13  10   3       54.30      -83.45    116.87 o
 -12  10   3       80.81       59.46    124.27 o
 -11  10   3     1187.89     1084.79    159.23 o
 -10  10   3     1649.03     1527.97     96.71 o
  -9  10   3      249.81      292.91     69.07 o
  -8  10   3      678.91      717.52     57.63 o
  -7  10   3     1832.39     1947.82     76.01 o
  -6  10   3       19.65       57.83     56.51 o
  -5  10   3        6.96      -43.27     43.27 o
  -4  10   3       67.37       21.45     57.16 o
  -3  10   3      255.16      142.58     61.29 o
  -2  10   3      344.96      403.19     67.21 o
  -1  10   3     1822.85     1854.01    113.86 o
   0  10   3       62.08       54.62     57.56 o
   1  10   3      831.65      876.26     77.53 o
   2  10   3     2333.63     2453.28    118.50 o
   3  10   3        5.55       28.77     56.66 o
   4  10   3      571.16      645.59     84.50 o
   5  10   3      866.36      984.12     76.43 o
   6  10   3     1091.09     1098.12     90.79 o
   7  10   3      317.51      265.02     60.59 o
   8  10   3      182.92       46.76     81.29 o
   9  10   3      366.52      351.64    128.87 o
  10  10   3       76.63       34.70    119.43 o
  11  10   3      444.36      363.38    136.78 o
  12  10   3       25.29     -112.03    112.03 o
  13  10   3      335.32      346.03    147.24 o
  14  10   3        0.43       -8.17    125.81 o
 -14  11   3      329.71      323.83    154.13 o
 -13  11   3       43.30     -107.18    125.30 o
 -12  11   3       60.93       79.11    129.89 o
 -11  11   3     1227.81     1314.71    180.93 o
 -10  11   3      211.00      375.38    140.61 o
  -9  11   3     3758.15     3853.95    172.63 o
  -8  11   3       63.87      165.95     79.35 o
  -7  11   3      385.12      125.26     54.75 o
  -6  11   3       17.10      -12.33     70.95 o
  -5  11   3     2111.82     2086.18     82.58 o
  -4  11   3      660.24      542.68     74.77 o
  -3  11   3     2446.91     2412.56    132.07 o
  -2  11   3       27.62       37.18     68.83 o
  -1  11   3     1115.43     1232.27    104.11 o
   0  11   3      997.89      902.38     96.23 o
   1  11   3     2211.84     2473.76    132.69 o
   2  11   3     2864.00     2677.94    137.24 o
   3  11   3      213.91      172.21     67.66 o
   4  11   3     1679.66     2040.81    116.05 o
   5  11   3       36.28       11.48     65.59 o
   6  11   3     2299.66     2217.80    193.94 o
   7  11   3      260.69      144.43    126.06 o
   8  11   3      578.85      654.55    147.50 o
   9  11   3       68.66     -119.94    119.94 o
  10  11   3     1808.95     2014.93    200.32 o
  11  11   3       20.37       -4.34    130.65 o
  12  11   3      335.77       42.62    135.25 o
  13  11   3       38.88       67.62    141.12 o
 -12  12   3      159.47      114.32    146.48 o
 -11  12   3       72.65      -91.61    127.59 o
 -10  12   3      425.46      332.76    151.83 o
  -9  12   3      204.61      130.91    138.82 o
  -8  12   3      300.57      468.77    144.43 o
  -7  12   3      240.11      175.04     91.35 o
  -6  12   3      212.86      184.46    165.74 o
  -5  12   3     1516.24     1452.51    106.70 o
  -4  12   3       19.81      -51.84     63.42 o
  -3  12   3      510.05      691.09     99.28 o
  -2  12   3       94.63       75.44     77.76 o
  -1  12   3        4.02      -72.89     72.89 o
   0  12   3     1231.13     1189.54    111.52 o
   1  12   3      682.84      551.84     93.84 o
   2  12   3       93.21       27.49     76.74 o
   3  12   3     1118.95     1080.79    109.00 o
   4  12   3       11.16      151.58    124.78 o
   5  12   3      601.14      716.81    154.90 o
   6  12   3      396.99      286.57    138.31 o
   7  12   3      563.97      744.37    159.74 o
   8  12   3       28.88       40.83    130.91 o
   9  12   3      223.02      187.56    140.35 o
  10  12   3        2.90     -112.28    135.25 o
  11  12   3      222.42      234.26    154.39 o
 -10  13   3      248.34      252.38    154.64 o
  -9  13   3     1285.52     1322.36    198.02 o
  -8  13   3      219.33      243.19    149.28 o
  -7  13   3     1792.48     1596.43    199.30 o
  -6  13   3        9.32      -26.69    101.18 o
  -5  13   3      468.58      228.56     97.28 o
  -4  13   3        1.48      -94.93     94.93 o
  -3  13   3      107.29        2.69     82.71 o
  -2  13   3       65.81      -70.81    106.03 o
  -1  13   3     1216.70     1341.80    123.40 o
   0  13   3      302.58      329.57     93.94 o
   1  13   3      889.71     1172.32    120.39 o
   2  13   3     1336.44     1385.14    183.99 o
   3  13   3      178.93      305.71    139.08 o
   4  13   3      489.07      374.35    148.26 o
   5  13   3      115.07      153.11    134.74 o
   6  13   3        6.39        7.66    137.29 o
   7  13   3       41.17        4.59    135.50 o
   8  13   3      387.65      234.51    150.81 o
  -6  14   3       74.31     -133.72    133.72 o
  -5  14   3       26.25       96.97    138.56 o
  -4  14   3        4.32      -85.59     85.59 o
  -3  14   3      139.11     -122.74    122.74 o
  -2  14   3      541.01      753.56    168.68 o
   0  14   3      211.19      211.55    142.90 o
   1  14   3      104.89       15.31    134.23 o
   2  14   3       47.39      123.51    139.59 o
   3  14   3      509.48      542.52    164.59 o
   4  14   3        4.57     -131.67    134.74 o
   5  14   3      329.58      207.97    150.30 o
 -22   0   4     1944.91     1850.08    137.54 o
 -21   0   4      240.71      207.21     86.76 o
 -20   0   4     2181.62     2523.77    142.14 o
 -19   0   4     1769.52     2125.96     93.17 o
 -18   0   4      114.02      -50.82     52.28 o
 -17   0   4      132.38      210.52     47.41 o
 -16   0   4     9568.15    10013.96    165.85 o
 -15   0   4     4416.90     4583.39    102.77 o
 -14   0   4      137.53      166.75     68.36 o
 -13   0   4     6779.92     6895.96    140.29 o
 -12   0   4     1730.52     1928.38     63.61 o
 -11   0   4    18393.07    18615.74    243.62 o
 -10   0   4       21.89      -14.47     27.22 o
  -9   0   4    22666.99    22271.92    326.42 o
  -8   0   4     2942.27     3361.94     49.87 o
  -7   0   4    11738.37    11677.98    127.44 o
  -6   0   4       50.06       42.53     17.91 o
  -5   0   4     9839.17     9753.33    148.48 o
  -4   0   4      293.46      347.60     25.67 o
  -3   0   4    19028.73    21015.72    213.71 o
  -2   0   4     1119.60     1124.72     28.37 o
  -1   0   4    24449.98    24541.93    246.16 o
   0   0   4      536.24      650.15     22.44 o
   1   0   4     2753.35     2852.82     48.31 o
   2   0   4     6454.11     6513.36     84.70 o
   3   0   4    46701.63    47486.81    545.73 o
   4   0   4    25301.67    24661.35    294.72 o
   5   0   4     3413.42     3554.20    125.81 o
   6   0   4     1668.81     1608.42     97.74 o
   7   0   4     3518.78     3515.66    141.63 o
   8   0   4     6466.51     5764.09    196.24 o
   9   0   4       51.02       77.58     67.88 o
  10   0   4      597.66      473.37     92.63 o
  11   0   4      102.71      143.92     88.04 o
  12   0   4    11861.02    12670.63    377.93 o
  13   0   4     8018.51     8079.62    297.80 o
  14   0   4      821.43     1062.33    146.48 o
  15   0   4     2932.49     3092.83    215.37 o
  16   0   4     4755.56     4997.52    264.12 o
  17   0   4      240.50      216.91    127.85 o
  18   0   4      718.37      759.43    164.85 o
 -22   1   4      107.89      235.84     63.87 o
 -21   1   4       36.46      120.95     55.85 o
 -20   1   4      889.03     1001.57     74.51 o
 -19   1   4       37.71       38.57     41.95 o
 -18   1   4     2466.89     2779.51     70.04 o
 -17   1   4      896.17     1055.80     43.86 o
 -16   1   4     2184.34     1992.62     83.56 o
 -15   1   4        0.18       -7.14     28.54 o
 -14   1   4      149.40      156.80     29.60 o
 -13   1   4      724.00      758.04     36.46 o
 -12   1   4       72.74      118.09     26.04 o
 -11   1   4     2193.87     2294.13     49.19 o
 -10   1   4     1574.85     1528.99     41.59 o
  -9   1   4      276.68      397.03     27.96 o
  -8   1   4      207.97      133.44     13.45 o
  -7   1   4    17627.75    17842.09    125.60 o
  -6   1   4     1185.64      943.53     22.30 o
  -5   1   4     4527.90     4715.10     47.47 o
  -4   1   4      589.23      623.09     19.51 o
  -3   1   4    18258.65    18000.03    125.19 o
  -2   1   4      122.23      202.07     11.75 o
  -1   1   4        1.77      -10.68     10.68 o
   0   1   4     1468.41     1282.51     24.84 o
   1   1   4     3525.94     3608.35     45.57 o
   2   1   4    11112.57    11483.34    101.03 o
   3   1   4     1827.81     1896.20     30.72 o
   4   1   4    22299.62    23306.27    196.88 o
   5   1   4    10370.53    10796.03    128.85 o
   6   1   4      419.82      423.57     27.88 o
   7   1   4     1778.62     1955.58     48.98 o
   8   1   4     5287.78     5886.15     90.62 o
   9   1   4      441.19      303.54     51.10 o
  10   1   4      230.71      137.30     57.81 o
  11   1   4      710.22      814.59     81.94 o
  12   1   4      809.69      907.01    103.22 o
  13   1   4     2093.98     2209.47    125.04 o
  14   1   4      531.02      520.63     94.81 o
  15   1   4      601.76      679.22    100.40 o
  16   1   4     4377.60     4386.28    207.21 o
  17   1   4      381.19      459.92    102.35 o
  18   1   4        8.31     -118.66    118.66 o
 -22   2   4     2001.98     1871.44    190.75 o
 -21   2   4        9.80      -34.79    132.19 o
 -20   2   4       44.38       73.48     94.04 o
 -19   2   4        1.35      -18.37     52.17 o
 -18   2   4     1079.22     1096.92     49.40 o
 -17   2   4      234.11      276.95     36.79 o
 -16   2   4      799.56      844.66     53.88 o
 -15   2   4      208.38      202.87     34.79 o
 -14   2   4     2449.08     2356.42     58.71 o
 -13   2   4     3778.89     3731.70     68.04 o
 -12   2   4      807.48      817.55     36.16 o
 -11   2   4    15101.02    15207.06    159.70 o
 -10   2   4     8694.08     9437.34    101.17 o
  -9   2   4    13541.96    14574.51    124.95 o
  -8   2   4      430.85      373.72     18.43 o
  -7   2   4      122.95      198.18     14.43 o
  -6   2   4     2375.79     2369.77     33.24 o
  -5   2   4    18131.22    17519.68    126.64 o
  -4   2   4      365.00      284.69     17.46 o
  -3   2   4     1044.78     1121.78     26.01 o
  -2   2   4       97.06       36.51     15.16 o
  -1   2   4     6695.13     5840.20     58.65 o
   0   2   4      657.83      676.43     25.70 o
   1   2   4    44582.97    42084.23    412.60 o
   2   2   4     1261.24     1033.52     34.28 o
   3   2   4      501.14      707.88     23.78 o
   4   2   4    14861.66    15992.84    172.18 o
   5   2   4      585.33      685.45     26.53 o
   6   2   4    11819.46    10932.28    131.68 o
   7   2   4      107.48      162.41     33.40 o
   8   2   4       22.39      210.13     40.09 o
   9   2   4      258.52      195.76     33.71 o
  10   2   4     9391.34     9095.39    133.75 o
  11   2   4       40.51        4.25     35.41 o
  12   2   4     5492.67     5583.35    118.99 o
  13   2   4        0.54       -3.95     45.09 o
  14   2   4    16396.61    16772.35    254.72 o
  15   2   4      404.19      365.69     77.53 o
  16   2   4     2115.51     2101.52     88.80 o
  17   2   4      859.49      960.87     89.78 o
  18   2   4      747.96      835.11     79.27 o
 -21   3   4       88.73      168.93     93.91 o
 -20   3   4      780.10      726.00    110.49 o
 -19   3   4        4.73      -74.77     74.77 o
 -18   3   4      303.04      402.28     50.78 o
 -17   3   4       20.45       -0.54     54.17 o
 -16   3   4       59.53       56.97     34.42 o
 -15   3   4      709.17      724.52     43.60 o
 -14   3   4      123.88       70.75     49.61 o
 -13   3   4      144.57      180.43     46.69 o
 -12   3   4      144.57      145.95     30.31 o
 -11   3   4        3.19       38.31     20.50 o
 -10   3   4      128.63      117.83     19.91 o
  -9   3   4     3442.53     3864.55     42.21 o
  -8   3   4       51.60       39.25     16.19 o
  -7   3   4     4998.84     5051.26     56.33 o
  -6   3   4     2777.23     2649.07     37.64 o
  -5   3   4    29555.73    31021.74    263.14 o
  -4   3   4     5805.02     5485.19     54.75 o
  -3   3   4    16444.09    15493.15    131.51 o
  -2   3   4        8.75       -9.40     18.87 o
  -1   3   4      107.39      156.35     22.95 o
   0   3   4    12763.63    11885.54    138.46 o
   1   3   4    20590.07    20205.00    214.46 o
   2   3   4     2676.61     2235.73     87.77 o
   3   3   4      682.90      873.18     32.85 o
   4   3   4     1691.75     1877.87     39.79 o
   5   3   4        6.11      -17.80     21.09 o
   6   3   4     9294.72     9896.77    121.58 o
   7   3   4     4774.75     4413.14     60.51 o
   8   3   4     1062.82     1302.79     53.09 o
   9   3   4      577.55      497.99     35.74 o
  10   3   4      649.40      677.03     39.40 o
  11   3   4       74.87       74.32     45.91 o
  12   3   4      540.82      460.76     50.62 o
  13   3   4      605.90      559.15     55.92 o
  14   3   4        1.48      -52.80     52.80 o
  15   3   4        3.91       21.17     53.04 o
  16   3   4      115.76       52.92     56.63 o
  17   3   4        6.07       60.71     63.76 o
  18   3   4      410.97      285.37     75.61 o
  19   3   4      297.04      210.78     85.74 o
  20   3   4       84.03       59.46     85.49 o
 -21   4   4       96.67       -0.77     90.33 o
 -20   4   4     1360.53     1037.83    129.38 o
 -19   4   4       44.78       77.32     92.38 o
 -18   4   4     1201.53     1012.06    121.47 o
 -17   4   4      169.65      126.44     58.10 o
 -16   4   4     1495.12     1453.99     97.07 o
 -15   4   4       15.59      -17.26     47.10 o
 -14   4   4       77.91      104.50     60.74 o
 -13   4   4     1686.04     1560.25     61.35 o
 -12   4   4     1169.77     1374.64     46.23 o
 -11   4   4     3122.90     3293.17     62.85 o
 -10   4   4     1171.09     1167.78     31.82 o
  -9   4   4     1576.34     1401.27     32.03 o
  -8   4   4     1839.43     1899.86     38.76 o
  -7   4   4     7481.23     8067.85     80.40 o
  -6   4   4      606.64      593.07     27.25 o
  -5   4   4     1632.61     1331.85     35.62 o
  -4   4   4     1398.87     1259.15     38.06 o
  -3   4   4     4477.23     4302.45     61.76 o
  -2   4   4      394.45      359.94     27.73 o
  -1   4   4     6078.72     6259.20     92.69 o
   0   4   4      262.25      252.17     28.60 o
   1   4   4       45.26        8.13     23.74 o
   2   4   4     2387.90     2511.97     55.96 o
   3   4   4      261.70      353.08     32.89 o
   4   4   4      315.39      173.00     24.86 o
   5   4   4       10.05       19.40     20.60 o
   6   4   4     1264.16     1992.91     54.72 o
   7   4   4     2046.82     1882.06     56.83 o
   8   4   4    11994.19    12431.76    153.09 o
   9   4   4     3195.65     3062.57     63.71 o
  10   4   4     8742.16     8677.57    157.42 o
  11   4   4      429.80      392.86     46.27 o
  12   4   4     4120.54     3880.51     94.60 o
  13   4   4       98.17      118.21     43.05 o
  14   4   4      595.28      646.97     79.21 o
  15   4   4      502.39      385.39     82.04 o
  16   4   4     3446.29     3721.32    138.59 o
  17   4   4      216.50      311.14     77.35 o
  18   4   4     2244.50     2474.15    130.10 o
  19   4   4      416.56      337.10    101.82 o
 -20   5   4       16.28       21.44    103.09 o
 -19   5   4       84.81      112.28    102.33 o
 -18   5   4      532.75      388.13    111.26 o
 -17   5   4       81.97       21.95     91.61 o
 -16   5   4       45.10      -26.95     52.25 o
 -15   5   4      306.39      378.27     76.53 o
 -14   5   4     2573.11     2772.54     97.27 o
 -13   5   4      100.74      104.93     36.98 o
 -12   5   4      662.39      643.32     45.05 o
 -11   5   4      185.98      155.33     37.51 o
 -10   5   4        3.35      -11.43     21.57 o
  -9   5   4      336.40      296.11     35.68 o
  -8   5   4       19.09       12.11     20.46 o
  -7   5   4     1943.23     2295.19     53.85 o
  -6   5   4      438.62      384.95     34.65 o
  -5   5   4       80.33      252.95     28.09 o
  -4   5   4      187.16       87.43     28.50 o
  -3   5   4      947.85     1314.73     40.69 o
  -2   5   4      519.54      535.49     36.92 o
  -1   5   4     8870.30     9073.81    124.56 o
   0   5   4      804.86      925.19     42.01 o
   1   5   4     2758.75     2406.02     61.03 o
   2   5   4      929.38      805.77     40.10 o
   3   5   4     4324.55     4170.02    127.50 o
   4   5   4      267.93      231.94     30.06 o
   5   5   4     3104.51     3121.33     60.92 o
   6   5   4     6175.15     6580.14     89.78 o
   7   5   4     1289.49     1121.34     48.23 o
   8   5   4    11603.78    12058.84    158.32 o
   9   5   4      192.41      144.11     35.37 o
  10   5   4    11762.39    11184.80    149.38 o
  11   5   4        3.73      -42.74     43.84 o
  12   5   4     1711.36     1555.34     76.01 o
  13   5   4      274.96      362.14     52.99 o
  14   5   4      698.83      587.81     57.35 o
  15   5   4      700.33      760.56     61.96 o
  16   5   4      213.96       84.59     56.27 o
  17   5   4      218.11      306.94     80.55 o
  18   5   4      439.10      408.46     87.70 o
  19   5   4       26.93      -57.93     93.14 o
 -20   6   4     1068.53      905.39    142.39 o
 -19   6   4      350.15      282.74    112.54 o
 -18   6   4     1673.23     1671.71    159.49 o
 -17   6   4      269.51      398.34    115.34 o
 -16   6   4     2394.35     2357.90    174.80 o
 -15   6   4     3011.49     3217.69     79.96 o
 -14   6   4     1404.49     1464.64     62.79 o
 -13   6   4     2774.79     2883.30    109.34 o
 -12   6   4     3573.75     3577.96     92.09 o
 -11   6   4     1670.84     1758.32     55.16 o
 -10   6   4      583.99      622.45     66.79 o
  -9   6   4     4749.67     4815.19     85.86 o
  -8   6   4     1230.63     1251.75     48.52 o
  -7   6   4     1131.90     1124.18     43.28 o
  -6   6   4       30.85      -12.85     26.53 o
  -5   6   4    17180.51    17442.00    174.81 o
  -4   6   4     1882.88     1715.29     58.22 o
  -3   6   4    20128.25    20569.30    214.96 o
  -2   6   4     7000.90     7033.00    113.07 o
  -1   6   4    10855.77    10911.60    156.21 o
   0   6   4     5176.94     5040.67     93.42 o
   1   6   4     6279.21     6863.19    110.50 o
   2   6   4     4620.31     4443.02     86.92 o
   3   6   4      185.16      236.61     34.21 o
   4   6   4      191.99       50.90     31.97 o
   5   6   4       25.63        6.98     30.15 o
   6   6   4      643.29      717.46     43.73 o
   7   6   4      268.27      317.76     47.07 o
   8   6   4     5676.71     5814.41    128.00 o
   9   6   4        0.48      -17.85     36.75 o
  10   6   4     4545.58     4715.83     97.10 o
  11   6   4      250.97      224.96     42.29 o
  12   6   4     2725.60     2467.17     94.75 o
  13   6   4        0.75       65.26     50.33 o
  14   6   4      107.13      141.65     54.12 o
  15   6   4      108.69      149.79     96.71 o
  16   6   4        7.09      -74.77     96.46 o
  17   6   4      286.84      409.57    117.13 o
  18   6   4      739.59      825.52    135.25 o
 -19   7   4      283.21      248.80    121.21 o
 -18   7   4        6.51       95.69    108.96 o
 -17   7   4      430.40      304.43    123.51 o
 -16   7   4      266.68      322.81    113.05 o
 -15   7   4       76.00       67.37    104.63 o
 -14   7   4      191.41      185.08     80.75 o
 -13   7   4      263.67      290.15     66.38 o
 -12   7   4      210.02      187.32     37.23 o
 -11   7   4      324.71      357.21     46.74 o
 -10   7   4      166.97      114.50     38.53 o
  -9   7   4      350.45      418.26     42.14 o
  -8   7   4      622.66      651.55    112.19 o
  -7   7   4       95.01       84.49     34.82 o
  -6   7   4      181.53      151.03     36.43 o
  -5   7   4     1751.55     1916.15     57.51 o
  -4   7   4       24.23       21.12     30.11 o
  -3   7   4     1726.42     1746.70     65.66 o
  -2   7   4     1555.74     1696.22     63.51 o
  -1   7   4     5578.59     6267.38    112.51 o
   0   7   4       26.46       35.27     34.74 o
   1   7   4        0.59       14.99     34.42 o
   2   7   4       24.28        0.24     34.36 o
   3   7   4       78.99       33.33     34.51 o
   4   7   4       10.96      -37.03     37.03 o
   5   7   4      436.98      445.83     45.76 o
   6   7   4     1543.53     1752.59     66.31 o
   7   7   4      358.00      366.30     44.10 o
   8   7   4     2525.28     2654.35     75.88 o
   9   7   4        1.99      -40.76     41.37 o
  10   7   4       14.29       -9.73     42.49 o
  11   7   4       67.72       10.73     41.19 o
  12   7   4      409.97      511.70     65.73 o
  13   7   4       27.99       10.53     92.76 o
  14   7   4      380.04      352.15    108.96 o
  15   7   4       33.35      -97.99     97.99 o
  16   7   4      102.29       32.66    104.63 o
  17   7   4       45.44      -98.50     98.50 o
 -18   8   4      650.78      679.81    148.52 o
 -17   8   4      350.58      333.78    134.23 o
 -16   8   4     1552.03     1326.19    165.87 o
 -15   8   4     1742.67     1673.75    172.25 o
 -14   8   4     3414.90     3319.43    215.37 o
 -13   8   4     1675.03     1548.33    120.22 o
 -12   8   4      639.04      699.62     70.39 o
 -11   8   4      206.26      188.97     41.00 o
 -10   8   4      346.99      336.98     45.88 o
  -9   8   4      616.37      736.98     52.07 o
  -8   8   4       76.31       22.45     31.32 o
  -7   8   4      724.06      824.10     52.37 o
  -6   8   4      320.15      330.25     44.56 o
  -5   8   4    12949.60    12978.58    167.74 o
  -4   8   4      136.47       76.58     35.70 o
  -3   8   4     4372.64     4305.68    101.03 o
  -2   8   4      300.98      262.85     45.87 o
  -1   8   4     2607.42     2520.77     83.06 o
   0   8   4     4275.75     4445.09    120.74 o
   1   8   4      118.94      115.56     41.50 o
   2   8   4     2300.27     2381.94     91.41 o
   3   8   4      211.74      215.45     50.19 o
   4   8   4     4076.50     3869.28    108.69 o
   5   8   4     1172.89     1152.98     89.06 o
   6   8   4     1206.64     1325.85     85.72 o
   7   8   4       20.58       42.86     40.97 o
   8   8   4     4198.44     3948.35     97.04 o
   9   8   4      300.80      122.52     61.68 o
  10   8   4     3372.24     3259.18    132.16 o
  11   8   4      153.55      111.10     81.27 o
  12   8   4      184.75      187.62     85.53 o
  13   8   4       14.55       45.93    103.35 o
  14   8   4       94.16       81.40    110.49 o
  15   8   4       55.90     -100.03    100.03 o
  16   8   4        5.56       84.47    115.34 o
 -17   9   4      217.28      273.05    143.41 o
 -16   9   4       13.12      148.52    131.93 o
 -15   9   4       39.76       -5.87    119.68 o
 -14   9   4      192.00      153.37    126.57 o
 -13   9   4       58.67     -108.20    108.20 o
 -12   9   4      339.57      321.41     92.95 o
 -11   9   4       38.25       17.19     58.10 o
 -10   9   4      567.94      539.45     51.75 o
  -9   9   4     2191.72     2298.16     76.52 o
  -8   9   4        2.08      -14.50     42.32 o
  -7   9   4     3868.23     3926.59    102.46 o
  -6   9   4     1398.24     1535.20     67.52 o
  -5   9   4        8.45      -42.60     42.60 o
  -4   9   4      912.16      996.92     62.06 o
  -3   9   4     3542.94     3376.23    113.26 o
  -2   9   4      168.29      153.61     49.89 o
  -1   9   4     1015.92     1086.83    125.60 o
   0   9   4        8.37      -25.04     76.39 o
   1   9   4     3913.48     3716.78    116.74 o
   2   9   4       32.14       51.41     61.86 o
   3   9   4      113.16      211.17     71.43 o
   4   9   4     1181.35     1241.30     77.35 o
   5   9   4     1196.19     1346.97     77.05 o
   6   9   4      345.62      354.03     48.67 o
   7   9   4       83.05       49.87     47.17 o
   8   9   4     1055.41     1082.33     79.33 o
   9   9   4      304.89      225.68     59.44 o
  10   9   4      974.35      876.48    105.15 o
  11   9   4       42.50       16.33    109.73 o
  12   9   4       39.42      -71.45    113.30 o
  13   9   4       10.96      -46.19    112.03 o
  14   9   4        4.50      -26.03    119.94 o
  15   9   4      114.37       82.17    124.02 o
 -16  10   4       57.37      105.90    138.05 o
 -15  10   4      420.88      270.75    141.88 o
 -14  10   4     1857.12     2084.08    202.11 o
 -13  10   4      395.70      498.37    144.94 o
 -12  10   4     1176.03     1213.14    168.42 o
 -11  10   4       24.78      271.00    125.30 o
 -10  10   4      592.22      590.07    129.78 o
  -9  10   4      106.54       53.79     32.46 o
  -8  10   4      855.21      768.70     59.23 o
  -7  10   4     1575.51     1548.82     85.47 o
  -6  10   4       35.65      -43.71     43.71 o
  -5  10   4       12.65       20.04     45.32 o
  -4  10   4      361.11      285.08     51.80 o
  -3  10   4     2442.90     2534.00    106.96 o
  -2  10   4        3.40      -16.77     70.05 o
  -1  10   4      558.81      577.07     85.03 o
   0  10   4      170.98       63.49     58.28 o
   1  10   4     1727.87     1811.76     94.25 o
   2  10   4     2032.39     2150.83     99.22 o
   3  10   4     4342.65     4411.37    131.41 o
   4  10   4     1358.74     1212.28     80.55 o
   5  10   4      578.29      651.97     74.94 o
   6  10   4     4987.28     4739.89    145.07 o
   7  10   4      112.41       42.45     55.94 o
   8  10   4       40.34       83.97     86.00 o
   9  10   4       66.87      -86.51    109.47 o
  10  10   4      280.50      290.14    131.16 o
  11  10   4      103.41     -113.30    113.30 o
  12  10   4      730.58      597.90    149.54 o
  13  10   4       29.68        1.28    127.08 o
  14  10   4      549.43      666.28    155.66 o
 -14  11   4      515.98      537.67    167.15 o
 -13  11   4      242.66       90.08    139.84 o
 -12  11   4      482.61      508.07    149.03 o
 -11  11   4       28.94      -36.49    127.08 o
 -10  11   4      275.15      251.36    136.01 o
  -9  11   4      694.67      651.82    102.84 o
  -8  11   4      208.04       94.05     69.76 o
  -7  11   4     4550.66     4409.98    122.42 o
  -6  11   4      353.89      367.89     60.82 o
  -5  11   4      966.76      899.93     92.62 o
  -4  11   4      948.95      930.36     84.20 o
  -3  11   4      169.68      131.80     74.95 o
  -2  11   4       55.13       20.34     70.32 o
  -1  11   4     1380.74     1295.75    107.54 o
   0  11   4        6.50       56.41     72.08 o
   1  11   4      128.50       34.01     71.72 o
   2  11   4      559.23      730.80    109.52 o
   3  11   4      479.24      364.90     69.18 o
   4  11   4     1282.57     1419.44    108.42 o
   5  11   4      374.38      462.62     82.14 o
   6  11   4      320.98      168.42    124.27 o
   7  11   4      206.22      263.35    132.95 o
   8  11   4      716.63      699.46    151.83 o
   9  11   4       35.49       58.69    135.50 o
  10  11   4        0.71       22.71    129.89 o
  11  11   4      140.41      290.65    146.73 o
  12  11   4      157.15      -45.42    136.78 o
  13  11   4      191.97       77.83    146.73 o
 -12  12   4     1076.27     1263.16    194.71 o
 -11  12   4      399.69      675.47    167.40 o
 -10  12   4       98.99       94.67    140.10 o
  -9  12   4      915.95      926.83    169.95 o
  -8  12   4        1.44     -127.59    127.59 o
  -7  12   4      248.84      440.62     97.88 o
  -6  12   4       15.15       25.52     83.78 o
  -5  12   4      640.86      679.02     72.00 o
  -4  12   4      294.14      189.87     61.79 o
  -3  12   4      741.46      888.59    104.38 o
  -2  12   4       45.61       62.11     76.11 o
  -1  12   4     2358.12     2161.01    133.43 o
   0  12   4      763.05      738.51    131.55 o
   1  12   4     2243.47     2247.79    136.90 o
   2  12   4      930.02      966.75    106.30 o
   3  12   4     2260.98     2388.44    137.12 o
   4  12   4     1774.29     1684.98    186.79 o
   5  12   4      724.61     1024.05    164.85 o
   6  12   4      747.68      873.24    163.57 o
   7  12   4      112.37       85.74    131.42 o
   8  12   4      294.28     -106.41    129.38 o
   9  12   4       69.76      -84.21    136.78 o
  10  12   4      151.51      176.84    145.97 o
  11  12   4       45.53     -111.26    135.25 o
 -10  13   4      177.99      -26.03    145.20 o
  -9  13   4       19.35       22.71    144.69 o
  -8  13   4      205.04      166.38    150.56 o
  -7  13   4       36.57      113.30    140.61 o
  -6  13   4      165.50      113.35     96.16 o
  -5  13   4       96.05       -0.09     88.28 o
  -4  13   4      128.38      160.06     93.94 o
  -3  13   4       30.19      -42.53     68.74 o
  -2  13   4        9.21       70.72     90.97 o
  -1  13   4       27.99      143.54     87.01 o
   0  13   4     1107.27      933.20    113.68 o
   1  13   4       25.05     -103.60    116.36 o
   2  13   4     1049.22     1088.87    171.74 o
   3  13   4      117.06      -63.03    125.04 o
   4  13   4      353.48      601.47    157.19 o
   5  13   4       49.00      147.24    137.80 o
   6  13   4        6.06     -132.70    132.70 o
   7  13   4       10.08      -48.48    130.91 o
   8  13   4        5.15       96.46    140.35 o
  -6  14   4        5.13     -111.26    131.67 o
  -5  14   4       37.44       89.57    144.69 o
  -4  14   4        1.85      -65.04    143.67 o
  -3  14   4      153.89      -17.78     91.49 o
   0  14   4      627.90      625.46    161.53 o
   1  14   4     1054.65     1104.69    178.88 o
   2  14   4      683.88      543.80    165.36 o
   3  14   4      523.48      440.70    159.74 o
   4  14   4      959.58     1269.03    199.55 o
 -22   1   5     1664.88     1889.09    100.34 o
 -21   1   5      269.53      217.55     66.60 o
 -20   1   5       12.96       33.11     55.00 o
 -19   1   5       23.93       80.64     76.68 o
 -18   1   5      430.72      464.08     40.17 o
 -17   1   5      140.39      113.95     33.98 o
 -16   1   5      319.64      285.64     35.83 o
 -15   1   5      382.55      470.77     36.08 o
 -14   1   5     3855.19     3648.76     99.20 o
 -13   1   5       51.74       33.64     28.02 o
 -12   1   5     6819.49     6445.61     88.76 o
 -11   1   5      351.96      336.00     28.58 o
 -10   1   5     8665.28     8318.73     88.74 o
  -9   1   5    10066.21    11169.38     89.79 o
  -8   1   5     5091.27     5230.42     49.67 o
  -7   1   5    19623.48    19384.79    137.30 o
  -6   1   5     6860.53     6949.30     64.22 o
  -5   1   5    28263.57    26642.52    307.63 o
  -4   1   5     4360.13     3979.59     42.14 o
  -3   1   5    10803.57    11994.67     90.28 o
  -2   1   5       76.73       29.77     12.76 o
  -1   1   5     2714.01     2655.23     31.40 o
   0   1   5      836.14      790.76     21.30 o
   1   1   5    11242.95    11196.28    176.55 o
   2   1   5    19809.03    18814.22    147.32 o
   3   1   5    41046.41    40175.28    328.72 o
   4   1   5     3527.02     3381.44     42.31 o
   5   1   5      195.52      146.99     16.91 o
   6   1   5       31.39       92.37     18.83 o
   7   1   5       10.11        0.89     24.88 o
   8   1   5       62.11       20.59     26.54 o
   9   1   5       54.29       79.46     36.53 o
  10   1   5     2381.43     2155.37     67.14 o
  11   1   5     1468.60     1448.42     73.62 o
  12   1   5     9145.81     9276.85    230.69 o
  13   1   5     1592.56     1487.78    111.96 o
  14   1   5    12234.86    12553.53    286.55 o
  15   1   5      261.30      174.67    120.06 o
  16   1   5     7040.19     7291.01    223.90 o
  17   1   5      279.57      311.43     96.25 o
  18   1   5     1588.71     1885.55    200.32 o
 -22   2   5      185.53      155.08     63.12 o
 -21   2   5        2.81        3.11     58.88 o
 -20   2   5      142.14      123.94     97.22 o
 -19   2   5       35.43       -6.25     55.58 o
 -18   2   5     1625.51     1595.18     64.77 o
 -17   2   5      631.04      773.18     43.89 o
 -16   2   5     1358.59     1466.18     55.57 o
 -15   2   5        1.93       57.28     32.79 o
 -14   2   5        1.07      -34.88     34.88 o
 -13   2   5      392.04      424.16     34.95 o
 -12   2   5     1062.42     1043.10     40.73 o
 -11   2   5     2363.90     2362.64     41.30 o
 -10   2   5    10534.53    11126.56    103.43 o
  -9   2   5     1296.06     1377.52     30.78 o
  -8   2   5      467.04      404.75     18.29 o
  -7   2   5     1580.07     1681.40     51.30 o
  -6   2   5      672.10      695.67     20.85 o
  -5   2   5       42.50       73.66     16.60 o
  -4   2   5     3232.69     2778.98     34.69 o
  -3   2   5     4938.13     4308.70     45.46 o
  -2   2   5      482.60      420.08     18.67 o
  -1   2   5     3179.87     3688.84     60.06 o
   0   2   5      119.18      127.40     18.21 o
   1   2   5    15788.86    16850.75    180.92 o
   2   2   5     2797.89     2876.57     45.85 o
   3   2   5      122.46      144.10     18.47 o
   4   2   5       40.08      174.81     48.00 o
   5   2   5      321.79      354.53     23.67 o
   6   2   5      433.63      352.97     30.31 o
   7   2   5      123.08      166.62     25.69 o
   8   2   5       11.11      -38.35     38.35 o
   9   2   5       44.81       58.00     49.94 o
  10   2   5     6591.15     6881.54    169.76 o
  11   2   5      221.40      310.99     43.20 o
  12   2   5     2431.35     2334.99    132.70 o
  13   2   5      118.66       50.97     49.49 o
  14   2   5     1895.74     1970.30     89.02 o
  15   2   5      223.61      242.90     55.40 o
  16   2   5       86.51      104.12     75.84 o
  17   2   5        5.41        5.10     95.15 o
  18   2   5      221.77      165.35     67.06 o
  19   2   5       13.31       -1.02     69.15 o
 -21   3   5        2.46        3.32     89.31 o
 -20   3   5     3043.31     3038.98    178.12 o
 -19   3   5       62.76      -24.71     80.64 o
 -18   3   5     5030.77     5044.56    112.81 o
 -17   3   5      538.18      509.16     43.29 o
 -16   3   5       33.68       97.62     35.84 o
 -15   3   5       30.55       34.89     36.88 o
 -14   3   5     4508.72     4419.30     83.19 o
 -13   3   5     1869.48     1828.92     57.00 o
 -12   3   5     4100.80     3910.51     56.63 o
 -11   3   5     7211.75     7324.15    109.28 o
 -10   3   5     1863.15     1849.29     32.27 o
  -9   3   5    10006.02     9262.65     81.24 o
  -8   3   5     5591.16     5650.58     58.35 o
  -7   3   5    13690.86    13014.40    151.73 o
  -6   3   5        2.21       -1.85      9.47 o
  -5   3   5    14039.31    13439.69    112.27 o
  -4   3   5      520.38      607.40     21.84 o
  -3   3   5     8258.29     8073.11     75.59 o
  -2   3   5     1292.47     1198.28     31.88 o
  -1   3   5      718.73      766.88     27.76 o
   0   3   5    13195.83    12722.57    145.98 o
   1   3   5     3058.10     2991.20     51.93 o
   2   3   5     3398.48     3048.01    110.88 o
   3   3   5       31.11      -20.00     20.00 o
   4   3   5     2289.34     2248.46     61.78 o
   5   3   5     4012.27     3614.12     64.04 o
   6   3   5     1260.52     1485.37     44.36 o
   7   3   5      670.98      647.33     27.21 o
   8   3   5      235.17      189.03     38.60 o
   9   3   5      579.72      481.30     39.86 o
  10   3   5     2488.64     2538.73     70.66 o
  11   3   5      226.55      131.75     42.96 o
  12   3   5     2641.22     2588.66     81.70 o
  13   3   5       62.41       70.21     47.23 o
  14   3   5     4194.13     4180.58    117.66 o
  15   3   5      156.20      143.62     71.89 o
  16   3   5     1594.58     1855.86    140.72 o
  17   3   5       93.28      164.51     68.82 o
  18   3   5     1236.31     1480.69    172.76 o
  19   3   5      115.18      226.09     89.31 o
 -21   4   5       31.71       30.88     95.44 o
 -20   4   5       46.74      -36.49     92.12 o
 -19   4   5        2.18       56.91     93.65 o
 -18   4   5       23.53      -31.64     86.25 o
 -17   4   5      140.88      224.24     60.96 o
 -16   4   5        1.35      -20.67     59.34 o
 -15   4   5      543.54      541.09     53.63 o
 -14   4   5      800.24      703.48     52.21 o
 -13   4   5      573.52      586.74     40.26 o
 -12   4   5       91.77      103.85     33.11 o
 -11   4   5     1532.69     1649.69     50.56 o
 -10   4   5       75.01       43.11     18.74 o
  -9   4   5      288.79      289.54     22.60 o
  -8   4   5     3872.68     3789.21     50.04 o
  -7   4   5     1901.48     1966.09     37.76 o
  -6   4   5     9053.70     8743.12     86.04 o
  -5   4   5     1155.48     1274.23     33.43 o
  -4   4   5     8841.11     8651.92     96.52 o
  -3   4   5     1176.88     1396.64     40.08 o
  -2   4   5        1.75       13.04     20.69 o
  -1   4   5     5947.45     6014.30     82.26 o
   0   4   5      772.93      663.74     42.26 o
   1   4   5    11006.10    10750.37    134.63 o
   2   4   5      322.26      334.25     42.91 o
   3   4   5     1656.03     1512.13     45.83 o
   4   4   5       99.45      186.89     25.83 o
   5   4   5     2170.62     2654.88     51.87 o
   6   4   5     1049.47     1153.14     46.56 o
   7   4   5      518.90      464.02     56.90 o
   8   4   5     2242.52     1974.72     48.26 o
   9   4   5      241.27      254.99     31.32 o
  10   4   5      807.02      962.30     69.65 o
  11   4   5       89.46       99.65     41.25 o
  12   4   5     1884.15     2015.79    110.35 o
  13   4   5      172.65      231.05     42.54 o
  14   4   5      144.24      193.89     40.18 o
  15   4   5       44.48       36.57     63.33 o
  16   4   5       52.10       60.18    267.43 o
  17   4   5       51.60      183.77    129.12 o
  18   4   5      996.60     1082.74    100.92 o
  19   4   5       14.58      237.58    100.03 o
 -21   5   5      109.80      111.52    105.14 o
 -20   5   5      700.18      482.81    120.19 o
 -19   5   5       41.46      -71.45     98.50 o
 -18   5   5      724.99      945.20    127.08 o
 -17   5   5      313.18      404.21    105.14 o
 -16   5   5     4912.12     4939.72    172.23 o
 -15   5   5      465.51      542.95    109.99 o
 -14   5   5      352.99      212.05     43.60 o
 -13   5   5     1364.24     1419.88     56.83 o
 -12   5   5     2883.62     2771.75     72.33 o
 -11   5   5     2004.53     2218.22     82.45 o
 -10   5   5     1713.04     1741.78     56.06 o
  -9   5   5     2126.76     2053.69     47.58 o
  -8   5   5       50.54       73.89     22.41 o
  -7   5   5     1420.85     1295.14     53.52 o
  -6   5   5      104.10      106.18     23.78 o
  -5   5   5      945.94     1177.54     40.00 o
  -4   5   5     1377.09     1415.87     42.85 o
  -3   5   5    25026.99    25316.49    228.32 o
  -2   5   5       91.48      103.45     28.83 o
  -1   5   5      708.95      543.58     40.58 o
   0   5   5      100.79      125.55     40.88 o
   1   5   5     6919.33     6785.20    104.03 o
   2   5   5       25.45       38.50     35.98 o
   3   5   5      316.98      189.60     42.88 o
   4   5   5       54.78       13.94     26.25 o
   5   5   5     1709.55     1478.10     45.92 o
   6   5   5     3928.68     3835.40     67.02 o
   7   5   5     1761.48     1755.06     71.90 o
   8   5   5     8521.94     8293.54    147.78 o
   9   5   5     1941.31     1981.47     64.10 o
  10   5   5     5399.84     5192.96    135.99 o
  11   5   5       94.77       86.12     75.94 o
  12   5   5     9465.76     8771.64    196.85 o
  13   5   5       58.06       57.79     46.47 o
  14   5   5      435.95      617.40     57.98 o
  15   5   5       10.45       13.10     43.36 o
  16   5   5     1048.12     1019.14    101.18 o
  17   5   5        7.97       80.12     95.95 o
  18   5   5     1353.76     1385.06    112.19 o
 -20   6   5      156.97       44.91    113.05 o
 -19   6   5       46.80      141.63    107.18 o
 -18   6   5      663.61      436.87    122.49 o
 -17   6   5        4.74       29.86     96.97 o
 -16   6   5      359.73      379.20    113.30 o
 -15   6   5      426.42      447.15     46.56 o
 -14   6   5        8.49       32.50     38.73 o
 -13   6   5     3224.95     3193.36    131.34 o
 -12   6   5     1224.22     1252.33     47.90 o
 -11   6   5      736.08      731.78     48.34 o
 -10   6   5     1003.94      998.64     47.15 o
  -9   6   5      815.30      818.45     45.20 o
  -8   6   5      657.87      604.97     42.32 o
  -7   6   5      980.36      935.11     41.42 o
  -6   6   5     2488.36     2498.63     59.05 o
  -5   6   5     1495.36     1527.22     48.25 o
  -4   6   5     2895.08     2684.80     60.01 o
  -3   6   5      998.77     1018.68     41.40 o
  -2   6   5     1408.25     1435.69     50.40 o
  -1   6   5     1462.73     1575.66     59.37 o
   0   6   5      256.78      236.00     35.55 o
   1   6   5     4834.81     5167.37     94.62 o
   2   6   5      562.27      711.07     43.48 o
   3   6   5     1333.29     1611.18     60.22 o
   4   6   5       21.56        9.91     20.55 o
   5   6   5      236.37      342.19     42.11 o
   6   6   5      141.46      182.94     35.46 o
   7   6   5       33.26      -25.57     31.36 o
   8   6   5        1.09       18.49     45.61 o
   9   6   5      636.91      669.90     61.62 o
  10   6   5      552.65      549.65     60.88 o
  11   6   5      171.23      180.79     40.08 o
  12   6   5     1923.28     1860.49     85.62 o
  13   6   5       23.50       49.27     50.22 o
  14   6   5      743.23      744.38     67.02 o
  15   6   5        6.31        0.00     95.69 o
  16   6   5       15.23       79.62    103.35 o
  17   6   5       93.42      256.62    177.35 o
  18   6   5      146.37       39.04    111.26 o
 -19   7   5       23.45       60.99    113.05 o
 -18   7   5      872.49      767.59    140.10 o
 -17   7   5       25.56      -86.51    103.35 o
 -16   7   5     1617.31     2061.88    174.80 o
 -15   7   5      455.81      515.98    125.55 o
 -14   7   5     1999.06     2102.00    159.49 o
 -13   7   5      101.01       91.70     46.52 o
 -12   7   5      841.29      726.32     49.65 o
 -11   7   5     1148.01     1181.76     58.21 o
 -10   7   5     1093.87     1032.70     57.62 o
  -9   7   5     2782.02     2914.03     75.80 o
  -8   7   5     1012.14      949.18    100.99 o
  -7   7   5      510.90      344.38     40.66 o
  -6   7   5     2381.84     2304.14     68.38 o
  -5   7   5       43.05       40.57     40.25 o
  -4   7   5     2528.12     2339.82     62.31 o
  -3   7   5      105.24      187.93     48.61 o
  -2   7   5     2086.55     1962.63     70.28 o
  -1   7   5     9460.58    10274.87    151.82 o
   0   7   5     1486.52     1635.78     63.98 o
   1   7   5     1234.19     1100.04     67.51 o
   2   7   5       79.07       90.95     36.40 o
   3   7   5     3596.69     3529.13     96.70 o
   4   7   5     1183.60     1252.76    176.64 o
   5   7   5     8084.38     8060.54    164.73 o
   6   7   5     6530.49     6510.57    116.67 o
   7   7   5     6415.93     6553.18    116.13 o
   8   7   5     3611.60     3548.64    147.29 o
   9   7   5     2776.15     2968.56     88.44 o
  10   7   5     6153.39     6015.70    117.72 o
  11   7   5      901.88      823.56     54.98 o
  12   7   5      604.66      712.79     69.07 o
  13   7   5       11.99       -5.59     75.49 o
  14   7   5     3337.84     3219.40    197.77 o
  15   7   5       60.12      165.10    110.75 o
  16   7   5      415.26      540.48    124.27 o
  17   7   5       25.41      -99.01     99.01 o
 -18   8   5       21.08      120.70    124.53 o
 -17   8   5      191.34      167.66    126.57 o
 -16   8   5       13.71      -84.72    112.54 o
 -15   8   5      224.70      126.32    118.41 o
 -14   8   5        9.22       -6.12    107.43 o
 -13   8   5      217.22      100.51     80.11 o
 -12   8   5        0.36      -32.73     34.32 o
 -11   8   5      234.72      232.73     44.60 o
 -10   8   5      793.38      736.53     53.15 o
  -9   8   5       35.56      -19.65     33.52 o
  -8   8   5      192.24      221.78     43.80 o
  -7   8   5      642.63      686.25     80.67 o
  -6   8   5      319.01      314.61     44.19 o
  -5   8   5     1850.22     1887.02     67.17 o
  -4   8   5      122.99       71.03     36.47 o
  -3   8   5      416.66      468.82     46.37 o
  -2   8   5       42.53      -35.65     48.40 o
  -1   8   5      181.06      246.87     46.58 o
   0   8   5      663.71      723.66     54.63 o
   1   8   5      254.58      323.95     47.02 o
   2   8   5      348.48      369.11     54.55 o
   3   8   5       63.17      -32.40     45.25 o
   4   8   5     4736.72     4784.04    136.98 o
   5   8   5      692.26      561.69     94.67 o
   6   8   5     2017.74     2015.97     74.87 o
   7   8   5      189.49      179.86     57.24 o
   8   8   5    11075.23    10972.87    166.05 o
   9   8   5        3.66      -11.38     47.55 o
  10   8   5        0.24        0.10     43.62 o
  11   8   5      626.74      450.06     91.27 o
  12   8   5       63.03      132.19    113.05 o
  13   8   5       42.25      193.43    112.79 o
  14   8   5       13.24      -93.91     93.91 o
  15   8   5        1.38       32.41    108.71 o
  16   8   5      280.67       68.39    114.32 o
 -17   9   5      145.11      108.71    131.67 o
 -16   9   5     1253.82     1389.99    183.73 o
 -15   9   5      285.43      357.26    139.33 o
 -14   9   5     1547.46     1662.78    183.22 o
 -13   9   5     1088.27     1076.62    159.74 o
 -12   9   5      584.12      608.59     99.58 o
 -11   9   5      650.95      612.38    121.00 o
 -10   9   5       50.57      -28.66     41.20 o
  -9   9   5       19.89      -10.60     30.58 o
  -8   9   5     1211.72     1277.03     63.93 o
  -7   9   5      686.26      742.07     61.88 o
  -6   9   5      264.97      190.13     47.56 o
  -5   9   5     2967.88     2960.85     86.35 o
  -4   9   5      241.90      261.70     47.60 o
  -3   9   5     1222.36     1378.71     72.62 o
  -2   9   5       45.32      123.30     48.63 o
  -1   9   5     2235.81     2330.54     85.06 o
   0   9   5      409.08      504.81     65.49 o
   1   9   5     2069.33     2022.85     90.49 o
   2   9   5       16.61      -47.45     47.45 o
   3   9   5     4206.22     4131.36    121.81 o
   4   9   5      576.57      657.11     66.12 o
   5   9   5       52.33       55.06     50.20 o
   6   9   5     3644.48     3305.34    124.31 o
   7   9   5     1622.03     1768.95    113.00 o
   8   9   5     3065.19     2981.64    136.94 o
   9   9   5      661.53      772.60    138.69 o
  10   9   5      322.14      380.51     95.31 o
  11   9   5        1.08      109.73    113.56 o
  12   9   5     1492.53     1420.86    164.34 o
  13   9   5        0.62      -58.69    115.85 o
  14   9   5      142.85      254.16    133.46 o
  15   9   5        2.79      -75.28    111.00 o
 -16  10   5        1.09       73.24    143.16 o
 -15  10   5      445.53      259.78    147.50 o
 -14  10   5      474.05      474.90    148.52 o
 -13  10   5        7.26       -9.19    123.25 o
 -12  10   5       71.09      -11.23    122.74 o
 -11  10   5       16.93      -58.18    112.28 o
 -10  10   5        2.75      -49.41     60.70 o
  -9  10   5       50.17       38.53     50.45 o
  -8  10   5      109.62       69.93     44.66 o
  -7  10   5      140.08      206.09     49.62 o
  -6  10   5      250.66      297.75     51.43 o
  -5  10   5        1.41      -45.02     45.02 o
  -4  10   5        5.72      -46.14     46.14 o
  -3  10   5     1243.80     1119.09     82.31 o
  -2  10   5      951.52     1313.48    137.80 o
  -1  10   5      140.74       -0.21     69.65 o
   0  10   5     1055.04     1158.99     83.03 o
   1  10   5      209.43      188.06     84.99 o
   2  10   5      607.49      640.43     73.16 o
   3  10   5       98.58       95.55     58.15 o
   4  10   5      346.43      348.33     63.40 o
   5  10   5      823.17      799.83     70.95 o
   6  10   5     5247.67     5284.59    192.40 o
   7  10   5        1.21      -77.36     77.36 o
   8  10   5        6.80      -43.38    109.47 o
   9  10   5       52.34       13.52    116.36 o
  10  10   5        0.40       50.53    116.11 o
  11  10   5       43.64       43.89    117.89 o
  12  10   5      208.24      113.56    130.40 o
  13  10   5      195.33      -38.53    128.36 o
  14  10   5        0.02      -72.73    130.40 o
 -14  11   5        4.54      -12.50    133.97 o
 -13  11   5      214.99      276.36    149.28 o
 -12  11   5      379.84      158.47    132.70 o
 -11  11   5      118.16      288.61    141.37 o
 -10  11   5      134.76      182.20    132.19 o
  -9  11   5      960.68      895.81    110.83 o
  -8  11   5       49.49       71.11     70.23 o
  -7  11   5       24.34       31.97     64.00 o
  -6  11   5        1.33       -4.45     47.48 o
  -5  11   5     1218.58     1308.09     79.25 o
  -4  11   5        4.78      -39.36     51.86 o
  -3  11   5      603.65      573.75     74.12 o
  -2  11   5      128.63       60.04    117.00 o
  -1  11   5      958.51     1167.16    103.74 o
   0  11   5      251.06      267.26     79.75 o
   1  11   5     1945.72     2081.52    124.46 o
   2  11   5      978.01     1040.00    146.67 o
   3  11   5      957.92      879.65     80.70 o
   4  11   5     3467.06     3506.24    224.56 o
   5  11   5     2253.18     2417.10    198.02 o
   6  11   5     1105.86      988.07    158.47 o
   7  11   5      379.25      501.18    140.10 o
   8  11   5      840.01      656.59    153.62 o
   9  11   5        4.91     -120.70    120.70 o
  10  11   5      437.09      600.19    158.21 o
  11  11   5       21.28     -122.74    122.74 o
  12  11   5       52.85       35.73    134.74 o
 -12  12   5     1361.04     1177.42    190.62 o
 -11  12   5       62.54      197.00    142.14 o
 -10  12   5      333.77      575.69    165.10 o
  -9  12   5       24.22      -38.28    127.85 o
  -8  12   5       82.84       81.99     90.56 o
  -7  12   5      817.47      667.70    123.00 o
  -6  12   5       10.52      -16.81     82.88 o
  -5  12   5     1228.25     1133.60     81.47 o
  -4  12   5      757.34      687.77     73.55 o
  -3  12   5      338.90      341.43     65.40 o
  -2  12   5       92.35      135.48     81.38 o
  -1  12   5       25.69      -71.92     71.92 o
   0  12   5      460.96      419.43     92.05 o
   1  12   5       36.72       -1.21     75.71 o
   2  12   5     1297.21     1222.87    113.53 o
   3  12   5       42.12      -11.99    117.13 o
   4  12   5     1334.07     1194.00    174.55 o
   5  12   5      196.32      -83.45    122.74 o
   6  12   5      428.92      620.61    153.88 o
   7  12   5       75.17      -96.71    126.06 o
   8  12   5       77.34      244.72    142.90 o
   9  12   5       14.71     -131.16    134.23 o
  10  12   5        3.46     -122.49    122.49 o
 -10  13   5      934.60     1542.84    208.49 o
  -9  13   5       34.94      222.52    154.90 o
  -8  13   5      353.82      596.11    167.91 o
  -7  13   5      221.88      250.08    144.94 o
  -6  13   5       32.22        5.93     92.05 o
  -5  13   5       28.21       71.68     90.39 o
  -4  13   5       46.93      -44.02     85.80 o
  -3  13   5     1318.44     1602.97    110.71 o
  -2  13   5        1.18      -26.68     67.76 o
  -1  13   5     1230.80     1445.43    126.93 o
   0  13   5       17.14       29.14     85.26 o
   1  13   5     3979.51     4282.49    268.20 o
   2  13   5      589.32      619.08    154.90 o
   3  13   5     1403.23     1518.09    193.43 o
   4  13   5      470.73      793.11    166.12 o
   5  13   5     1505.35     1554.32    200.57 o
   6  13   5      198.07       39.81    147.50 o
   7  13   5      116.97      246.51    144.18 o
   8  13   5      385.13      585.39    170.72 o
  -5  14   5      372.44      223.48    103.26 o
  -4  14   5        3.20      145.78     98.63 o
  -3  14   5       43.63       58.64     96.34 o
  -2  14   5      570.51      439.68    150.30 o
  -1  14   5        0.23     -122.74    122.74 o
   0  14   5      482.52      671.13    160.00 o
   1  14   5      310.67      381.24    151.58 o
   2  14   5      701.45     1116.43    187.82 o
   3  14   5      140.27       91.61    143.41 o
 -22   0   6     1906.96     2252.51    152.60 o
 -21   0   6       11.55      -67.62     82.42 o
 -20   0   6       16.93      139.33     83.96 o
 -19   0   6      105.96      163.83     84.47 o
 -18   0   6     4748.18     5457.78    127.64 o
 -17   0   6       30.02       13.78     47.40 o
 -16   0   6    12169.68    12534.35    201.47 o
 -15   0   6      118.70      115.08     45.28 o
 -14   0   6       89.70      124.61     52.73 o
 -13   0   6     2682.12     2480.07     79.29 o
 -12   0   6       56.89      106.26     37.87 o
 -11   0   6    10394.27     9459.09    173.68 o
 -10   0   6       18.28       55.08     21.26 o
  -9   0   6    15648.57    15084.44    166.78 o
  -8   0   6    16494.35    16087.29    176.07 o
  -7   0   6     6217.28     6114.31     83.68 o
  -6   0   6        5.10       30.77     15.15 o
  -5   0   6     7237.00     6696.48     92.29 o
  -4   0   6    10064.79     8799.93    114.59 o
  -3   0   6    84089.61    88200.27    842.68 o
  -2   0   6    19068.38    17259.83    185.14 o
  -1   0   6    36569.57    38152.39    377.67 o
   0   0   6      434.24      422.33     29.87 o
   1   0   6       93.90       38.85     19.36 o
   2   0   6     1106.35      946.02     46.04 o
   3   0   6     2072.18     2232.75     42.13 o
   4   0   6        3.27       55.76     15.46 o
   5   0   6    13265.04    13857.86    180.50 o
   6   0   6       75.78       96.57     32.38 o
   7   0   6      213.46       92.80     32.80 o
   8   0   6     1221.99     1455.45     59.86 o
   9   0   6      125.02      212.82     79.36 o
  10   0   6       16.99      -76.81     76.81 o
  11   0   6       29.55        9.95     88.29 o
  12   0   6    23583.94    25000.85    618.31 o
  13   0   6        2.42      -36.75    103.09 o
  14   0   6     1189.42     1419.08    166.12 o
  15   0   6        1.19       -8.42    116.62 o
  16   0   6    14566.53    14931.30    474.64 o
  17   0   6       56.67      116.62    136.01 o
  18   0   6      588.33      457.03    163.57 o
 -22   1   6      298.53      335.38     71.16 o
 -21   1   6      303.54      322.88     68.57 o
 -20   1   6      183.03      233.04     62.90 o
 -19   1   6       74.42       52.70     57.69 o
 -18   1   6       69.97      103.05     37.76 o
 -17   1   6      116.30      147.62     35.51 o
 -16   1   6      893.46      927.13     45.28 o
 -15   1   6      339.45      351.47     54.33 o
 -14   1   6     2588.60     2805.07     65.04 o
 -13   1   6      294.91      324.72     33.69 o
 -12   1   6     4196.32     4161.91     71.54 o
 -11   1   6       57.15       34.16     18.80 o
 -10   1   6     1174.53      966.21     24.34 o
  -9   1   6     1393.57     1451.45     33.44 o
  -8   1   6     1419.63     1449.31     29.26 o
  -7   1   6      803.25      944.28     25.43 o
  -6   1   6        9.61       -3.78      9.56 o
  -5   1   6     5408.03     5011.54     50.36 o
  -4   1   6    21445.85    20735.64    155.11 o
  -3   1   6    16468.25    15607.67    121.39 o
  -2   1   6     2261.50     2507.29     37.25 o
  -1   1   6    53781.45    57482.60    394.22 o
   0   1   6      148.85      194.70     28.99 o
   1   1   6    63900.76    65442.99    514.38 o
   2   1   6      105.50      131.05     16.55 o
   3   1   6     2737.52     2480.48     37.61 o
   4   1   6      382.75      434.52     19.44 o
   5   1   6      159.03      301.23     21.28 o
   6   1   6      625.72      627.96     24.65 o
   7   1   6     2715.31     2477.86     41.74 o
   8   1   6       45.98       16.66     21.72 o
   9   1   6      967.16     1051.49     53.58 o
  10   1   6        6.10       27.16     37.27 o
  11   1   6      113.20      234.11     43.15 o
  12   1   6     1848.05     1800.94    127.07 o
  13   1   6      220.63      247.03     49.27 o
  14   1   6     3509.21     3767.97    157.90 o
  15   1   6      378.04      459.91    177.61 o
  16   1   6     2592.11     2712.76    151.99 o
  17   1   6        3.93       70.73     91.88 o
  18   1   6      275.52      404.21    149.28 o
 -22   2   6       29.45        2.74     61.24 o
 -21   2   6       63.30       17.40     62.12 o
 -20   2   6      681.64      675.74     74.57 o
 -19   2   6      121.50      126.19     60.63 o
 -18   2   6      519.70      669.92     77.67 o
 -17   2   6        1.92       26.48     35.72 o
 -16   2   6     1847.33     1954.55     74.19 o
 -15   2   6        2.75        3.14     33.74 o
 -14   2   6     5180.66     4969.52     85.86 o
 -13   2   6     1130.65     1117.21     52.80 o
 -12   2   6      456.38      414.26     25.11 o
 -11   2   6      475.54      382.71     24.75 o
 -10   2   6     7268.67     7641.61     68.85 o
  -9   2   6     4100.43     3969.79     46.21 o
  -8   2   6       37.09       41.27     14.80 o
  -7   2   6     1470.20     1316.37     30.92 o
  -6   2   6      129.94      213.41     18.79 o
  -5   2   6    18220.34    18172.00    133.19 o
  -4   2   6     1144.76     1248.89     27.08 o
  -3   2   6     1266.68     1632.62     33.32 o
  -2   2   6     4557.63     4412.10     46.13 o
  -1   2   6    68497.82    68160.21    468.05 o
   0   2   6     6206.80     5514.59     58.36 o
   1   2   6      128.59      132.99     27.76 o
   2   2   6      368.34      305.52     22.21 o
   3   2   6    10916.06    11378.37    115.90 o
   4   2   6     2093.32     1969.67     34.88 o
   5   2   6      508.99      468.01     24.07 o
   6   2   6     2445.12     2053.34     38.78 o
   7   2   6    13704.04    12120.21    128.02 o
   8   2   6     4879.90     4704.41     86.45 o
   9   2   6     7013.44     6552.54    133.22 o
  10   2   6      847.90      849.52     49.50 o
  11   2   6     4177.02     4136.52    136.43 o
  12   2   6      461.10      506.81     56.30 o
  13   2   6     1405.81     1498.99    129.25 o
  14   2   6    14331.13    14385.92    349.83 o
  15   2   6      552.74      697.57     62.75 o
  16   2   6     2151.25     2260.03    105.41 o
  17   2   6       36.95       81.65     54.83 o
  18   2   6     2074.48     2025.01    106.58 o
 -21   3   6      106.82      -83.45     83.45 o
 -20   3   6       67.44       36.70     67.62 o
 -19   3   6      226.74      276.60     67.66 o
 -18   3   6      312.07      216.85     61.67 o
 -17   3   6        4.05        4.83     36.15 o
 -16   3   6        5.70      -19.73     34.43 o
 -15   3   6      812.05      883.27     56.61 o
 -14   3   6     1161.15     1200.64     50.00 o
 -13   3   6        0.92      -26.20     26.20 o
 -12   3   6     4026.44     4353.96     69.49 o
 -11   3   6      198.92      237.28     21.33 o
 -10   3   6     1337.70     1673.05     39.45 o
  -9   3   6      321.41      322.98     28.40 o
  -8   3   6        3.27       -3.75     15.57 o
  -7   3   6     1194.18      966.68     29.10 o
  -6   3   6      308.43      365.51     20.39 o
  -5   3   6     2336.95     1987.95     35.32 o
  -4   3   6      317.25      336.71     19.76 o
  -3   3   6    15901.07    15426.39    117.76 o
  -2   3   6       72.00       64.63     18.53 o
  -1   3   6     6896.10     7008.67    100.74 o
   0   3   6      129.40      170.13     23.68 o
   1   3   6     6561.48     6066.31     88.17 o
   2   3   6     3780.18     3312.19     92.49 o
   3   3   6      911.51      800.40     29.62 o
   4   3   6     4806.80     4535.27     64.31 o
   5   3   6     7251.40     7634.45    104.06 o
   6   3   6      126.58       49.66     24.58 o
   7   3   6       41.52       28.85     23.94 o
   8   3   6     3957.96     4041.65     86.92 o
   9   3   6        9.17      -15.36     39.47 o
  10   3   6     1516.44     1573.15     56.45 o
  11   3   6      127.28      175.15     35.72 o
  12   3   6     2951.96     2707.40     93.24 o
  13   3   6       66.47       35.09     63.43 o
  14   3   6       25.80      -33.77     74.00 o
  15   3   6      124.40       87.21     62.53 o
  16   3   6      394.15      492.76     83.32 o
  17   3   6        3.66      -17.04     64.88 o
  18   3   6      558.93      728.14    204.78 o
  19   3   6       20.23      -58.44     83.19 o
 -21   4   6       92.74       20.41     97.22 o
 -20   4   6     2181.93     2112.67    161.02 o
 -19   4   6       55.19       87.78     98.50 o
 -18   4   6     1702.71     1755.41    143.67 o
 -17   4   6     1022.55     1033.08     80.76 o
 -16   4   6      435.73      347.54     49.51 o
 -15   4   6       14.58       -4.64     54.00 o
 -14   4   6      158.78      128.21     34.89 o
 -13   4   6      227.59      186.98     35.31 o
 -12   4   6    13066.99    12850.56    153.44 o
 -11   4   6     2206.01     2174.53     43.16 o
 -10   4   6     3316.37     3060.45     49.45 o
  -9   4   6      376.20      478.24     31.86 o
  -8   4   6    10698.56    10572.89     94.37 o
  -7   4   6     1669.53     1733.78     40.42 o
  -6   4   6    14081.51    13957.80    114.52 o
  -5   4   6     2145.32     2329.59     40.27 o
  -4   4   6     4363.68     4166.14     62.94 o
  -3   4   6     3858.91     3555.56     57.78 o
  -2   4   6     4389.56     4505.15     64.46 o
  -1   4   6     1625.47     1474.47     45.01 o
   0   4   6        0.54      -20.91     22.28 o
   1   4   6    18053.44    18341.05    185.04 o
   2   4   6        2.85       29.94     23.12 o
   3   4   6     5974.48     5270.99     83.31 o
   4   4   6      193.76      188.94     27.18 o
   5   4   6    22016.74    20811.57    205.53 o
   6   4   6     2851.55     3052.09     67.21 o
   7   4   6     6275.19     6434.52     99.44 o
   8   4   6      329.72      384.74     41.77 o
   9   4   6     5338.50     5320.40     86.31 o
  10   4   6     2493.46     2446.72     86.19 o
  11   4   6      803.58      851.39     68.37 o
  12   4   6     1975.20     1940.07     68.65 o
  13   4   6     1314.65     1371.49     60.42 o
  14   4   6     1653.08     1684.72    105.89 o
  15   4   6      434.96      497.83    203.25 o
  16   4   6     2011.77     2019.38    249.70 o
  17   4   6      153.44      214.83     93.40 o
  18   4   6     1985.05     2054.93    124.01 o
 -21   5   6      141.08       79.87    104.88 o
 -20   5   6      851.26      973.27    135.50 o
 -19   5   6       16.05      -16.84     93.65 o
 -18   5   6       27.74      -14.29     91.36 o
 -17   5   6       69.82      141.12     96.71 o
 -16   5   6      126.57       91.56     54.94 o
 -15   5   6      114.96      115.20     45.49 o
 -14   5   6     1379.62     1331.71     61.15 o
 -13   5   6       49.07      -18.89     36.72 o
 -12   5   6      320.54      353.09     41.90 o
 -11   5   6       38.72        0.49     27.93 o
 -10   5   6     7101.45     7132.90    107.13 o
  -9   5   6     1636.91     1617.14     58.89 o
  -8   5   6     5151.83     5652.32     84.15 o
  -7   5   6     1586.59     1680.29     44.62 o
  -6   5   6     2799.15     3037.72     54.98 o
  -5   5   6       52.76       71.01     25.93 o
  -4   5   6       80.99       42.48     25.08 o
  -3   5   6     2532.43     2796.20     56.58 o
  -2   5   6      721.01      734.71     34.55 o
  -1   5   6        1.76      -25.05     25.05 o
   0   5   6       83.66       39.86     26.35 o
   1   5   6     1595.30     1391.28     50.76 o
   2   5   6      120.97       71.89     29.05 o
   3   5   6     1545.30     2005.62     70.18 o
   4   5   6       75.87       30.19     28.08 o
   5   5   6     1675.59     1662.76     57.52 o
   6   5   6     1346.27     1311.64     44.35 o
   7   5   6       37.16      -46.50     46.50 o
   8   5   6     5235.86     4996.04    113.34 o
   9   5   6      265.54      230.57     38.90 o
  10   5   6     1750.13     1659.72     76.31 o
  11   5   6       48.08      -46.09     46.09 o
  12   5   6     1715.84     1624.02     76.53 o
  13   5   6      920.72      888.35     62.54 o
  14   5   6      255.03      247.03     47.05 o
  15   5   6      222.99      279.75     48.81 o
  16   5   6      190.54      165.76     75.23 o
  17   5   6      299.19      333.49     83.93 o
  18   5   6       49.10      169.19    103.35 o
 -20   6   6      684.73      711.96    135.25 o
 -19   6   6       14.75      -96.20     96.20 o
 -18   6   6      193.53      191.39    110.49 o
 -17   6   6       68.76       65.84    101.31 o
 -16   6   6      841.06     1034.26    132.70 o
 -15   6   6      428.92      362.13     49.11 o
 -14   6   6     1180.42     1357.58     61.43 o
 -13   6   6       62.06       42.64     41.80 o
 -12   6   6      883.79      951.93     45.01 o
 -11   6   6      206.62      131.61     31.17 o
 -10   6   6     6169.55     6049.14    108.95 o
  -9   6   6     1838.57     1958.06     63.25 o
  -8   6   6      242.33      202.53     69.47 o
  -7   6   6      969.60     1050.31     43.88 o
  -6   6   6      221.35      223.48     31.82 o
  -5   6   6     7347.32     7134.95     97.17 o
  -4   6   6     2431.42     2661.31     60.24 o
  -3   6   6    10168.35     9932.38    117.53 o
  -2   6   6        1.50      -27.49     27.49 o
  -1   6   6     2359.04     2411.53     62.39 o
   0   6   6      299.46      304.00     38.19 o
   1   6   6     3248.60     3026.09     74.57 o
   2   6   6      576.50      495.50     40.38 o
   3   6   6      536.58      461.78     39.98 o
   4   6   6      580.68      530.43     38.88 o
   5   6   6      304.48      319.52     43.16 o
   6   6   6     3008.58     2939.69     74.75 o
   7   6   6      563.88      600.86     43.79 o
   8   6   6     3885.12     3804.30    107.84 o
   9   6   6      881.06      866.30     55.58 o
  10   6   6     5686.79     5527.01    105.77 o
  11   6   6      681.91      777.67     48.73 o
  12   6   6      284.16      284.49     55.13 o
  13   6   6      193.71      162.72     58.48 o
  14   6   6      100.77      145.77     78.26 o
  15   6   6        4.85      -19.39     90.08 o
  16   6   6      553.69      473.25     99.14 o
  17   6   6       48.23      -47.97    103.60 o
 -19   7   6      129.80       39.55    109.98 o
 -18   7   6      120.43      -27.82    106.41 o
 -17   7   6      538.66      550.94    128.61 o
 -16   7   6        3.16      -72.47    104.37 o
 -15   7   6       11.31      -30.11    104.63 o
 -14   7   6      129.01      162.58     79.20 o
 -13   7   6      361.96      380.19     39.99 o
 -12   7   6      360.21      281.10     56.51 o
 -11   7   6      191.41      209.35     46.92 o
 -10   7   6      510.58      562.17     48.09 o
  -9   7   6      186.08      207.62     42.82 o
  -8   7   6     1990.36     2094.17     69.09 o
  -7   7   6       22.07      -15.44     34.76 o
  -6   7   6       76.03       68.86     36.12 o
  -5   7   6       57.69      110.19     33.31 o
  -4   7   6      276.15      291.98     36.63 o
  -3   7   6      238.23      433.98     37.79 o
  -2   7   6     2249.52     2367.89     68.80 o
  -1   7   6     1358.19     1369.15     54.62 o
   0   7   6     2327.57     2320.46     74.60 o
   1   7   6      772.32      838.47     72.17 o
   2   7   6       99.53      105.96     37.15 o
   3   7   6       70.34       21.49     41.69 o
   4   7   6       95.54       63.46     58.54 o
   5   7   6     1297.75     1380.19     66.99 o
   6   7   6      419.07      501.02     70.71 o
   7   7   6      397.76      341.46     44.17 o
   8   7   6      596.62      652.67     46.86 o
   9   7   6      462.13      452.16     64.04 o
  10   7   6     1601.01     1645.99     69.53 o
  11   7   6      265.46      252.06     44.62 o
  12   7   6      941.43      742.99     97.10 o
  13   7   6        0.96       88.67     77.76 o
  14   7   6      139.91       59.71    102.58 o
  15   7   6      220.53      205.17    111.26 o
  16   7   6        8.74      -99.01     99.01 o
  17   7   6       39.63       -6.89    112.03 o
 -18   8   6       85.62      -33.17    121.47 o
 -17   8   6       87.34       54.35    120.70 o
 -16   8   6      971.34      857.42    152.09 o
 -15   8   6       57.75      -28.07    112.28 o
 -14   8   6      619.82      752.79    140.10 o
 -13   8   6      344.03      314.26     90.32 o
 -12   8   6       11.09      -42.21     42.21 o
 -11   8   6       32.42      -24.12     39.38 o
 -10   8   6       14.38      -37.01     39.61 o
  -9   8   6      529.67      559.73     60.69 o
  -8   8   6     6837.10     7092.92    120.69 o
  -7   8   6     7645.31     7662.48    125.25 o
  -6   8   6      877.98      959.69     58.18 o
  -5   8   6     3603.01     3365.23     85.36 o
  -4   8   6      655.05      730.86     47.24 o
  -3   8   6     3618.93     3264.50     76.48 o
  -2   8   6       66.24       -8.57     38.33 o
  -1   8   6     2550.12     2480.02     85.42 o
   0   8   6      278.93      323.21     60.66 o
   1   8   6     1216.44     1228.95     72.66 o
   2   8   6      975.23     1002.58     67.84 o
   3   8   6     6714.77     7087.36    146.96 o
   4   8   6     1814.29     1981.35     84.29 o
   5   8   6     2957.15     2575.92    257.23 o
   6   8   6      202.55      180.72     46.42 o
   7   8   6     3363.04     3154.52    118.60 o
   8   8   6     8795.86     8667.53    143.55 o
   9   8   6      139.05      119.61     59.49 o
  10   8   6     1150.86     1245.00     78.54 o
  11   8   6      394.35      426.02    102.07 o
  12   8   6     1106.28     1089.63    147.24 o
  13   8   6      427.35      457.29    124.27 o
  14   8   6       58.32      -83.45    101.56 o
  15   8   6       16.74        8.17    104.88 o
  16   8   6      433.84      371.04    124.53 o
 -17   9   6       29.51       40.83    130.40 o
 -16   9   6      984.58      753.81    163.06 o
 -15   9   6      167.94      116.11    130.65 o
 -14   9   6     1192.52     1403.51    178.12 o
 -13   9   6       20.67       -5.61    117.38 o
 -12   9   6     1392.11     1340.55    142.65 o
 -11   9   6      367.30      334.27     70.49 o
 -10   9   6      782.88      722.13     55.47 o
  -9   9   6      257.71      322.64     48.67 o
  -8   9   6       29.79       -1.34     43.25 o
  -7   9   6     1126.60     1085.41     62.59 o
  -6   9   6       95.91       68.76     45.41 o
  -5   9   6      266.95      286.90     52.73 o
  -4   9   6      408.56      364.87     50.95 o
  -3   9   6        3.64        9.04     48.17 o
  -2   9   6      603.15      744.59     69.99 o
  -1   9   6       25.71      -40.42     52.46 o
   0   9   6      638.30      552.01     65.70 o
   1   9   6     1810.93     1973.87     90.09 o
   2   9   6      637.00      566.75     64.94 o
   3   9   6      261.09      421.72     62.11 o
   4   9   6      552.39      542.29     64.44 o
   5   9   6     1030.53     1101.14     97.95 o
   6   9   6      202.55      184.13     70.68 o
   7   9   6     2613.19     2583.22     88.84 o
   8   9   6      467.98      493.22     61.35 o
   9   9   6      220.35      167.19    109.47 o
  10   9   6        0.86      -62.52    108.45 o
  11   9   6       13.43     -100.54    106.92 o
  12   9   6        6.14       40.57    117.38 o
  13   9   6       76.86       14.04    119.94 o
  14   9   6       73.42      -70.69    120.70 o
  15   9   6        0.72       -9.19    116.36 o
 -16  10   6      150.01      -41.59    143.41 o
 -15  10   6       11.82      -40.83    132.44 o
 -14  10   6     1505.00     1532.38    192.41 o
 -13  10   6       28.06     -117.38    124.02 o
 -12  10   6     1954.66     2318.09    206.70 o
 -11  10   6       35.48      -15.57    116.36 o
 -10  10   6      203.29      180.14     69.69 o
  -9  10   6      723.36      717.95     65.25 o
  -8  10   6      211.22      108.40     47.04 o
  -7  10   6     1349.44     1535.01     77.05 o
  -6  10   6     5368.57     5470.28    116.08 o
  -5  10   6     2637.54     2595.80    112.43 o
  -4  10   6     1290.50     1361.45     73.48 o
  -3  10   6       14.11       19.85     51.98 o
  -2  10   6      674.70      701.56     75.19 o
  -1  10   6     1703.26     1968.26    124.40 o
   0  10   6        3.29      -20.86     57.78 o
   1  10   6     4817.97     5282.32    155.96 o
   2  10   6        6.69      -22.79     54.44 o
   3  10   6     4662.72     4632.80    135.38 o
   4  10   6      144.17      188.27     70.12 o
   5  10   6     3572.53     3638.66    119.88 o
   6  10   6     2192.73     2172.59    100.24 o
   7  10   6      351.52      235.18     90.18 o
   8  10   6       14.40       50.02    114.83 o
   9  10   6      679.30      735.44    148.01 o
  10  10   6      535.09      810.21    154.39 o
  11  10   6      337.04      289.63    135.25 o
  12  10   6      392.94      457.29    146.22 o
  13  10   6      357.18      318.21    142.90 o
 -14  11   6      246.28       46.70    146.48 o
 -13  11   6       93.57      -20.67    136.78 o
 -12  11   6      272.31      222.01    140.61 o
 -11  11   6      335.18      186.28    139.59 o
 -10  11   6     1240.56     1258.06    174.04 o
  -9  11   6      343.90      389.16     97.33 o
  -8  11   6      296.48      267.79     96.14 o
  -7  11   6     1745.74     1905.60    102.28 o
  -6  11   6      322.01      270.94     59.21 o
  -5  11   6        1.57      -52.36     52.36 o
  -4  11   6      564.96      518.79     65.42 o
  -3  11   6       15.98      -52.07     52.07 o
  -2  11   6      104.77       25.82     60.64 o
  -1  11   6       43.35       38.78     72.89 o
   0  11   6      733.40      805.01     94.62 o
   1  11   6       39.23       -2.03     70.53 o
   2  11   6     1128.09     1221.27     87.73 o
   3  11   6       27.87      -37.08    196.87 o
   4  11   6     1490.00     1554.81    111.28 o
   5  11   6      655.48      566.25    139.84 o
   6  11   6     1385.50     1301.95    169.44 o
   7  11   6      308.53      250.34    131.16 o
   8  11   6        0.88      -92.89    118.41 o
   9  11   6      133.86      230.94    133.97 o
  10  11   6       68.25      -93.91    124.53 o
  11  11   6       97.04       -1.79    135.25 o
  12  11   6       17.46     -131.16    131.16 o
 -12  12   6      203.27       36.24    151.32 o
 -11  12   6       14.88      111.77    140.61 o
 -10  12   6      749.06      994.71    182.46 o
  -9  12   6      676.24      939.08    173.01 o
  -8  12   6      147.62      112.26     94.06 o
  -7  12   6      183.20      210.20    117.13 o
  -6  12   6       40.20       60.85     72.73 o
  -5  12   6      537.14      660.82     73.52 o
  -4  12   6      622.08      697.16     73.59 o
  -3  12   6     1931.36     1870.06    113.33 o
  -2  12   6       57.26      -62.35     62.35 o
  -1  12   6      128.64       35.22     66.91 o
   0  12   6        1.52      -73.87     73.87 o
   1  12   6     1278.61     1696.71    124.28 o
   2  12   6      136.45      240.13    129.12 o
   3  12   6     2313.34     2520.19    214.86 o
   4  12   6      180.58      129.63    130.65 o
   5  12   6     2623.11     2712.86    224.56 o
   6  12   6      131.50      175.57    138.56 o
   7  12   6      153.90     -121.72    121.72 o
   8  12   6       47.47       40.57    140.10 o
   9  12   6      166.03      -69.92    135.76 o
  10  12   6      127.85     -120.45    136.01 o
 -10  13   6       24.23      -49.00    147.75 o
  -9  13   6      203.87      304.43    158.98 o
  -8  13   6        6.70        8.42    136.27 o
  -7  13   6      239.88       -3.83    136.01 o
  -6  13   6        1.76      -87.37     87.37 o
  -5  13   6      102.07       42.31    163.70 o
  -4  13   6      447.38      511.77    107.97 o
  -3  13   6      105.90      -12.06     69.95 o
  -2  13   6      390.05      324.55     78.50 o
  -1  13   6      346.60      105.10     74.40 o
   0  13   6      428.38      274.83    145.20 o
   1  13   6       54.36      169.70    134.74 o
   2  13   6     1179.00     1310.62    183.99 o
   3  13   6       72.08      167.91    137.54 o
   4  13   6      644.64      583.86    164.34 o
   5  13   6        1.93      108.45    144.18 o
   6  13   6        8.98      -32.92    139.33 o
   7  13   6       39.04       71.96    146.22 o
  -5  14   6       26.84      -89.77     89.77 o
  -4  14   6       58.16       73.89     99.09 o
  -3  14   6      515.29      321.28    154.90 o
  -2  14   6       15.82      144.18    140.61 o
  -1  14   6     1822.48     1277.70    188.58 o
   0  14   6      344.83      372.77    108.26 o
   1  14   6      502.92      660.42    168.17 o
   2  14   6      456.85      443.51    162.04 o
 -22   1   7      155.45      200.56     70.25 o
 -21   1   7      356.62      449.06     73.95 o
 -20   1   7        7.79      -57.92     57.92 o
 -19   1   7      212.16       69.55    100.41 o
 -18   1   7      226.27      178.72     43.06 o
 -17   1   7     1179.22     1046.25     48.89 o
 -16   1   7     3646.63     3609.41     74.92 o
 -15   1   7     1153.64     1137.23     63.17 o
 -14   1   7     5006.10     4855.42     84.66 o
 -13   1   7      687.68      711.72     55.89 o
 -12   1   7      216.51      193.36     22.77 o
 -11   1   7     2230.25     2309.10     36.43 o
 -10   1   7     5364.83     5017.06     53.55 o
  -9   1   7      868.66     1039.12     26.69 o
  -8   1   7     5684.89     5648.42     60.76 o
  -7   1   7     2673.58     2440.92     53.92 o
  -6   1   7    32900.77    31422.18    227.87 o
  -5   1   7     3312.07     3161.63     54.81 o
  -4   1   7    12319.96    10262.31     89.10 o
  -3   1   7     4623.64     4471.79     62.76 o
  -2   1   7    21427.62    20428.27    154.55 o
  -1   1   7     2024.09     1759.58     33.74 o
   0   1   7      474.82      475.82     26.95 o
   1   1   7    63664.70    60347.24    477.36 o
   2   1   7      106.86       93.90     16.14 o
   3   1   7    25809.98    24175.97    188.42 o
   4   1   7        4.08       16.65     15.87 o
   5   1   7    25551.96    25416.45    214.03 o
   6   1   7     1077.46     1082.62     47.71 o
   7   1   7     4737.04     4685.84     61.26 o
   8   1   7     1662.97     1577.00     38.69 o
   9   1   7     6938.99     6950.25     81.48 o
  10   1   7     4065.19     3926.13     94.19 o
  11   1   7     3780.58     3701.41     95.09 o
  12   1   7       22.85      -38.37     43.14 o
  13   1   7     1509.45     1405.28    133.64 o
  14   1   7     1630.37     1707.87    119.82 o
  15   1   7     1147.90     1022.79    107.96 o
  16   1   7     1871.94     2086.24    137.72 o
  17   1   7      106.29      177.82     98.05 o
  18   1   7      348.05      408.04    154.90 o
 -22   2   7       89.62      154.12     66.93 o
 -21   2   7        0.13      -70.18     70.18 o
 -20   2   7      335.06      369.72     70.28 o
 -19   2   7      556.48      626.37     74.48 o
 -18   2   7     3190.32     2886.44     93.67 o
 -17   2   7      217.05      284.78     41.43 o
 -16   2   7      156.38      302.16     40.88 o
 -15   2   7       92.63       47.85     35.54 o
 -14   2   7     1455.49     1651.66     55.82 o
 -13   2   7      262.77      256.72     29.51 o
 -12   2   7     2352.45     2166.39     51.50 o
 -11   2   7      164.36      135.27     18.38 o
 -10   2   7     7111.45     7187.50     68.73 o
  -9   2   7       60.00       89.16     17.33 o
  -8   2   7     1935.71     2271.65     39.78 o
  -7   2   7     4808.74     4576.82     55.04 o
  -6   2   7     2111.63     2075.11     40.46 o
  -5   2   7     3064.59     2567.70     38.10 o
  -4   2   7      817.11      876.04     24.58 o
  -3   2   7    58071.45    55921.65    389.42 o
  -2   2   7      313.42      414.60     55.67 o
  -1   2   7     3702.74     3955.25     46.89 o
   0   2   7      139.59       92.89     19.82 o
   1   2   7      537.69      496.56     34.94 o
   2   2   7     8181.75     7254.52     96.32 o
   3   2   7    12689.31    13656.00    124.31 o
   4   2   7     3000.68     2642.06     38.21 o
   5   2   7     6938.03     7246.35     86.81 o
   6   2   7      448.53      382.65     31.76 o
   7   2   7      609.62      736.33     31.77 o
   8   2   7     1672.10     1529.86     43.06 o
   9   2   7      182.80      236.08     31.84 o
  10   2   7      682.88      715.74     41.49 o
  11   2   7       88.70       79.64     46.22 o
  12   2   7     1322.60     1504.56     80.78 o
  13   2   7       10.48      -51.48     51.48 o
  14   2   7       32.97      -10.56     50.15 o
  15   2   7       14.82      -49.74     49.74 o
  16   2   7        8.12      -16.96     52.84 o
  17   2   7      698.95      738.87     70.13 o
  18   2   7       98.81       98.20     94.29 o
  19   2   7      148.40       82.68     80.13 o
 -21   3   7      145.04       67.09     67.46 o
 -20   3   7      783.89      809.08     88.42 o
 -19   3   7     1527.54     1571.30     94.83 o
 -18   3   7     1731.01     1884.70    100.02 o
 -17   3   7      806.50      806.88     50.13 o
 -16   3   7      347.89      417.05     43.81 o
 -15   3   7       25.57      -12.42     35.30 o
 -14   3   7     2177.82     2215.94     59.13 o
 -13   3   7        9.61      -27.32     27.32 o
 -12   3   7     9968.13     9676.14    100.44 o
 -11   3   7      976.86     1067.72     32.13 o
 -10   3   7      442.07      765.07     26.04 o
  -9   3   7     1284.97     1286.23     34.98 o
  -8   3   7    11563.72    11578.67     98.08 o
  -7   3   7     3702.48     3610.87     48.44 o
  -6   3   7      353.47      403.02     21.97 o
  -5   3   7     8988.55     9552.55     84.07 o
  -4   3   7     9984.72    10235.75     87.57 o
  -3   3   7      693.28      712.23     29.12 o
  -2   3   7      842.70      789.89     27.36 o
  -1   3   7    19554.80    20196.64    166.90 o
   0   3   7      602.33      547.17     25.00 o
   1   3   7     5965.05     6384.45    122.16 o
   2   3   7       61.28       76.75     25.42 o
   3   3   7     8309.35     8259.37    108.23 o
   4   3   7       57.32       44.86     19.38 o
   5   3   7     1961.64     2124.05     41.10 o
   6   3   7      858.77      963.27     34.68 o
   7   3   7     7552.82     8400.97     99.84 o
   8   3   7     5427.37     5629.42     81.51 o
   9   3   7        9.31       -8.53     27.84 o
  10   3   7     2455.20     2432.22     57.68 o
  11   3   7      577.57      537.66     45.19 o
  12   3   7     5595.46     5587.80     86.78 o
  13   3   7     1052.02     1108.94     71.67 o
  14   3   7      551.61      564.34     83.57 o
  15   3   7        5.74      -20.10    168.04 o
  16   3   7        6.37      -59.15     59.15 o
  17   3   7       87.14      128.66     69.92 o
  18   3   7      672.97      657.50    108.84 o
 -21   4   7       40.97       -5.10     97.48 o
 -20   4   7      524.75      416.71    113.56 o
 -19   4   7      251.15      265.14    103.86 o
 -18   4   7       85.79       75.53     93.14 o
 -17   4   7        9.42      -34.70     86.25 o
 -16   4   7        0.08      -12.31     41.91 o
 -15   4   7       24.82      -32.34     32.34 o
 -14   4   7      334.55      327.32     52.07 o
 -13   4   7      596.68      590.86     43.58 o
 -12   4   7        2.95        4.52     26.63 o
 -11   4   7       11.17      -24.44     26.32 o
 -10   4   7        0.03      -16.82     16.82 o
  -9   4   7      240.05      253.57     22.88 o
  -8   4   7       11.28       -9.79     11.60 o
  -7   4   7        1.68       16.68     19.32 o
  -6   4   7      586.92      694.45     27.28 o
  -5   4   7     4093.03     4276.18     60.47 o
  -4   4   7     1527.58     1796.05     39.26 o
  -3   4   7      115.17      110.01     23.21 o
  -2   4   7     2565.34     2724.37     63.77 o
  -1   4   7       77.01      130.17     23.10 o
   0   4   7     3463.85     3316.84     78.41 o
   1   4   7     2328.74     2949.39     58.21 o
   2   4   7     4495.44     4422.63     80.50 o
   3   4   7      845.46      972.68     37.05 o
   4   4   7     1044.04     1036.37     45.15 o
   5   4   7      933.59      987.72     41.88 o
   6   4   7     1964.25     1808.60     57.75 o
   7   4   7      100.32      147.94     32.26 o
   8   4   7     4863.86     4461.65     82.37 o
   9   4   7     1926.24     1891.19     76.16 o
  10   4   7       40.30       54.55     42.93 o
  11   4   7       12.13       36.23     39.52 o
  12   4   7        0.22      -27.87     38.04 o
  13   4   7        0.76      -54.59     54.59 o
  14   4   7      708.57      708.39     83.32 o
  15   4   7      127.90      129.95     48.24 o
  16   4   7       91.12       24.88    163.06 o
  17   4   7       24.62       82.56    191.77 o
  18   4   7       88.40      -47.21     93.91 o
 -21   5   7      549.42      517.00    125.55 o
 -20   5   7      545.99      266.92    114.32 o
 -19   5   7        6.35       48.23     99.27 o
 -18   5   7      246.68      258.76    105.65 o
 -17   5   7       48.06       43.38     93.14 o
 -16   5   7     1441.78     1489.62     73.29 o
 -15   5   7        1.61        3.24     36.76 o
 -14   5   7      846.57     1055.74     53.70 o
 -13   5   7       43.27      -13.65     36.63 o
 -12   5   7     4634.58     4689.59     74.09 o
 -11   5   7     1724.53     1975.64     57.70 o
 -10   5   7     4583.87     4718.17     73.47 o
  -9   5   7     1723.10     1655.79     46.61 o
  -8   5   7      240.12      118.59     22.70 o
  -7   5   7     5421.47     5401.03     69.60 o
  -6   5   7     6919.54     6801.79     83.61 o
  -5   5   7     3962.46     3932.11     61.99 o
  -4   5   7     6137.65     6532.91    127.45 o
  -3   5   7    15540.78    16820.24    166.00 o
  -2   5   7     1427.81     1398.17     43.05 o
  -1   5   7     3105.15     3109.47     65.15 o
   0   5   7     2369.19     2343.41     60.82 o
   1   5   7      256.33      327.86     32.11 o
   2   5   7      157.42      139.99     28.67 o
   3   5   7     7652.78     7471.55    132.53 o
   4   5   7     1175.61     1282.56     53.44 o
   5   5   7     5383.80     5116.71     95.26 o
   6   5   7        3.04       54.20     30.39 o
   7   5   7     8395.02     8354.67    151.55 o
   8   5   7      553.67      559.54     55.68 o
   9   5   7     8706.13     8453.27    127.56 o
  10   5   7      957.59      947.29     64.28 o
  11   5   7     3147.36     3142.17     98.13 o
  12   5   7     1150.02     1177.95     68.31 o
  13   5   7      162.63      215.54     45.58 o
  14   5   7       26.94       72.93     44.43 o
  15   5   7      359.67      594.21     92.36 o
  16   5   7      713.41      749.95     90.72 o
  17   5   7       86.58       54.85     76.56 o
  18   5   7     1391.86     1253.21    140.35 o
 -20   6   7       12.03      185.26    117.64 o
 -19   6   7        0.63       -2.30     99.78 o
 -18   6   7      761.35      556.81    127.59 o
 -17   6   7       18.15       12.76     99.27 o
 -16   6   7      469.89      206.44    103.86 o
 -15   6   7      492.94      498.13    119.94 o
 -14   6   7     2203.27     2080.20     89.69 o
 -13   6   7       86.21       45.73     35.04 o
 -12   6   7      776.21      658.68     47.67 o
 -11   6   7      215.58      170.51     35.57 o
 -10   6   7     1703.82     1889.72     59.45 o
  -9   6   7      427.48      472.89     49.46 o
  -8   6   7      715.93      770.38     45.74 o
  -7   6   7        0.66      -18.61     31.50 o
  -6   6   7      537.41      461.15     33.14 o
  -5   6   7     1190.98     1126.88     44.79 o
  -4   6   7      191.79      312.16     37.50 o
  -3   6   7       34.88       69.17     28.69 o
  -2   6   7      171.81      275.51     32.14 o
  -1   6   7     3247.98     3598.49     74.68 o
   0   6   7      682.48      848.08     43.73 o
   1   6   7     1337.24     1301.73     48.79 o
   2   6   7      846.90      954.62     48.78 o
   3   6   7      557.03      433.32     39.67 o
   4   6   7      405.06      368.44     44.30 o
   5   6   7      153.60      204.99     41.14 o
   6   6   7      202.00      121.58     36.97 o
   7   6   7      150.64      202.07     56.34 o
   8   6   7       12.31      -50.56     50.56 o
   9   6   7        0.87      -20.56     48.24 o
  10   6   7       32.64      -34.35     37.71 o
  11   6   7      298.42      219.14     39.45 o
  12   6   7      449.70      472.43     59.56 o
  13   6   7        9.66      -13.64     51.00 o
  14   6   7        7.07       13.55     74.12 o
  15   6   7       12.23       92.33     72.06 o
  16   6   7     1278.87      820.67    128.87 o
  17   6   7       55.23       43.89    107.43 o
 -19   7   7       16.75     -106.16    106.16 o
 -18   7   7      273.51      368.49    125.30 o
 -17   7   7      962.41      889.31    146.48 o
 -16   7   7     1268.28     1124.85    153.11 o
 -15   7   7      321.43      220.22    119.43 o
 -14   7   7     1403.90     1382.01    114.30 o
 -13   7   7      418.02      366.90     44.84 o
 -12   7   7       37.23       43.39     37.84 o
 -11   7   7      198.61      219.18     41.73 o
 -10   7   7    15222.89    15555.61    190.11 o
  -9   7   7     1262.48     1315.27     69.22 o
  -8   7   7     1841.99     1888.26     87.80 o
  -7   7   7        5.92      -34.36     34.36 o
  -6   7   7     1752.49     1632.37     61.43 o
  -5   7   7      368.81      452.56     39.87 o
  -4   7   7       21.62       -2.07     31.98 o
  -3   7   7     2960.62     2908.04     68.01 o
  -2   7   7     3807.58     4103.26     77.32 o
  -1   7   7     7627.31     7288.91    113.04 o
   0   7   7     1237.28     1172.12     52.21 o
   1   7   7     4211.89     4187.15    196.24 o
   2   7   7      266.65      243.50     46.94 o
   3   7   7     1346.01     1487.37     69.57 o
   4   7   7      434.03      438.76     69.22 o
   5   7   7     5731.07     5928.96    169.31 o
   6   7   7       14.37       22.15     38.51 o
   7   7   7     2575.84     2602.45     77.78 o
   8   7   7       28.08        6.52     35.80 o
   9   7   7     4030.17     3630.20    168.88 o
  10   7   7      686.05      702.78     54.22 o
  11   7   7     1315.07     1281.20     87.35 o
  12   7   7      536.48      739.66     95.75 o
  13   7   7      954.93      716.30    127.85 o
  14   7   7     1441.43     1597.96    157.70 o
  15   7   7      630.97      584.12    129.12 o
  16   7   7     1611.14     1747.75    169.19 o
 -18   8   7      238.35      390.94    143.67 o
 -17   8   7        0.93       48.23    118.41 o
 -16   8   7      229.44       60.48    126.57 o
 -15   8   7      293.04      505.77    137.29 o
 -14   8   7      183.84       53.33    113.56 o
 -13   8   7      216.48      196.18     87.91 o
 -12   8   7     1267.44     1183.59     65.09 o
 -11   8   7      626.48      682.15     52.16 o
 -10   8   7      250.26      240.04     40.51 o
  -9   8   7      369.57      414.46     48.97 o
  -8   8   7      284.61      236.55     46.25 o
  -7   8   7     3964.19     3832.57    115.26 o
  -6   8   7       12.23       23.55     40.27 o
  -5   8   7      220.92      248.92     44.18 o
  -4   8   7      213.79      254.87     41.12 o
  -3   8   7     1115.21     1325.49     57.97 o
  -2   8   7      367.86      396.30     60.20 o
  -1   8   7     1149.39     1185.07     58.66 o
   0   8   7      849.67     1040.74     61.80 o
   1   8   7       15.96       59.62     49.22 o
   2   8   7     1855.28     1993.96     86.93 o
   3   8   7     1001.49     1004.74     71.41 o
   4   8   7     2599.63     2442.95    122.48 o
   5   8   7      512.94      417.27     55.87 o
   6   8   7      621.13      583.51     54.57 o
   7   8   7      248.73      195.26     46.84 o
   8   8   7     1131.85     1087.27     58.74 o
   9   8   7        1.31      -53.51     54.16 o
  10   8   7       23.44       16.27     77.47 o
  11   8   7     1176.92     1180.85    113.75 o
  12   8   7      227.73      432.28    127.08 o
  13   8   7      683.57      560.13    131.93 o
  14   8   7       58.60       18.37    109.73 o
  15   8   7       25.32      347.30    124.27 o
 -17   9   7       16.02      185.52    139.33 o
 -16   9   7      515.66      744.37    161.53 o
 -15   9   7       24.08       75.02    128.87 o
 -14   9   7      720.88      631.07    149.54 o
 -13   9   7        4.31      -88.29    116.11 o
 -12   9   7      493.14      452.34     96.81 o
 -11   9   7      512.10      623.18    110.08 o
 -10   9   7      348.74      156.05     61.55 o
  -9   9   7      322.22      390.09     50.65 o
  -8   9   7     5067.21     5141.30    110.00 o
  -7   9   7     1342.90     1648.02     89.31 o
  -6   9   7       11.77      -42.82     42.82 o
  -5   9   7     2580.68     2575.54     84.23 o
  -4   9   7      654.62      745.74     57.39 o
  -3   9   7     4783.06     4858.57    105.35 o
  -2   9   7      486.68      424.41     57.37 o
  -1   9   7      749.85      552.98     64.05 o
   0   9   7      730.56      821.39     72.47 o
   1   9   7     2021.15     2000.85     92.64 o
   2   9   7      156.51      101.18     55.72 o
   3   9   7      357.38      452.11     63.80 o
   4   9   7       19.49      -55.87     55.87 o
   5   9   7     2520.69     2755.72    358.53 o
   6   9   7     1198.78     1031.93     66.04 o
   7   9   7     2525.71     2382.66     98.87 o
   8   9   7       16.45       -1.00    179.65 o
   9   9   7      785.53      892.91    106.64 o
  10   9   7       26.56       63.03    109.47 o
  11   9   7       52.30       88.80    117.64 o
  12   9   7      304.63      276.11    127.34 o
  13   9   7      288.86      392.22    136.01 o
  14   9   7     1569.95     1786.54    186.54 o
 -16  10   7      235.48      355.47    153.88 o
 -15  10   7       63.28       51.29    133.21 o
 -14  10   7      543.52      458.31    155.41 o
 -13  10   7      323.20      469.03    150.30 o
 -12  10   7      485.47      594.32    153.11 o
 -11  10   7       59.99     -118.66    118.66 o
 -10  10   7     1411.78     1244.03     96.12 o
  -9  10   7      700.65      686.43     65.30 o
  -8  10   7      374.96      418.33     53.98 o
  -7  10   7       17.68      -39.48     45.53 o
  -6  10   7     1455.73     1760.30     76.13 o
  -5  10   7     1013.73     1139.92     67.26 o
  -4  10   7      143.85       87.95     54.49 o
  -3  10   7      341.37      442.56     61.57 o
  -2  10   7        1.44        5.11     57.81 o
  -1  10   7      240.20      248.34     65.36 o
   0  10   7       73.20       18.66     62.95 o
   1  10   7      218.73      119.81     86.82 o
   2  10   7      211.65      276.75    104.50 o
   3  10   7      551.12      682.83     72.64 o
   4  10   7       13.20       19.87     52.45 o
   5  10   7      306.63      645.87    135.76 o
   6  10   7      620.72      490.66     96.32 o
   7  10   7      112.55      -28.33    109.47 o
   8  10   7      473.60      267.94    125.30 o
   9  10   7      317.94      305.71    129.89 o
  10  10   7        1.74      -13.27    116.36 o
  11  10   7        5.45     -115.85    120.96 o
  12  10   7       63.20       55.12    129.63 o
  13  10   7      133.60      193.94    137.80 o
 -14  11   7        8.78      -70.94    133.72 o
 -13  11   7      350.70      153.37    144.18 o
 -12  11   7      965.24     1252.95    180.16 o
 -11  11   7      233.63      254.42    144.18 o
 -10  11   7      449.02      498.63    149.28 o
  -9  11   7       22.79      -53.73     68.84 o
  -8  11   7       13.82       -3.69     69.74 o
  -7  11   7      638.27      681.48     69.07 o
  -6  11   7     3332.81     3208.76    109.67 o
  -5  11   7     2064.71     2325.79    103.79 o
  -4  11   7       95.91       19.52     55.58 o
  -3  11   7      136.95      151.15     57.87 o
  -2  11   7       21.39      -54.80     59.19 o
  -1  11   7     2505.79     2380.67    108.83 o
   0  11   7      413.76      347.22     69.38 o
   1  11   7     1697.49     1547.41    115.18 o
   2  11   7        0.72      -65.69     65.69 o
   3  11   7     2998.38     3021.04    146.13 o
   4  11   7      345.31      254.42    125.55 o
   5  11   7      932.48      940.10    155.41 o
   6  11   7       60.96      -18.88    116.87 o
   7  11   7     2070.36     2137.42    204.40 o
   8  11   7       43.61     -119.94    119.94 o
   9  11   7      170.48      134.74    130.14 o
  10  11   7       27.54     -120.96    121.21 o
  11  11   7      143.90       94.42    136.78 o
 -12  12   7        9.92       -3.57    144.69 o
 -11  12   7       97.80      106.67    139.33 o
 -10  12   7      488.69      333.01    153.37 o
  -9  12   7      176.84      -16.59    130.65 o
  -8  12   7      289.96      122.80     96.08 o
  -7  12   7      378.81      411.47    102.94 o
  -6  12   7      281.84      195.80     77.58 o
  -5  12   7       74.78      175.34     62.38 o
  -4  12   7      856.42      948.99    118.49 o
  -3  12   7      141.14      136.02     62.35 o
  -2  12   7        2.30        5.23     57.41 o
  -1  12   7      899.11      701.01     82.73 o
   0  12   7       34.51       44.74     65.21 o
   1  12   7      471.58      491.62     95.34 o
   2  12   7      181.30      144.94    126.32 o
   3  12   7       23.58      -41.34    118.15 o
   4  12   7      629.83      717.58    157.19 o
   5  12   7      159.29      112.03    131.42 o
   6  12   7      190.52      189.09    134.48 o
   7  12   7      278.57      165.87    138.82 o
   8  12   7       54.26      -48.48    131.42 o
   9  12   7        5.30      108.71    138.56 o
  -9  13   7      120.24      169.95    154.13 o
  -8  13   7      487.66      661.69    171.23 o
  -7  13   7       37.74      135.17    200.57 o
  -6  13   7       18.72      -91.59     91.59 o
  -5  13   7      147.92      147.53     95.24 o
  -4  13   7     1382.97     1385.50    130.52 o
  -3  13   7     1096.89      956.01     96.50 o
  -2  13   7      799.76      929.25    113.92 o
  -1  13   7       39.10      110.15     92.84 o
   0  13   7       59.64       68.20    135.25 o
   1  13   7      794.54      726.00    113.94 o
   2  13   7        0.60     -117.89    117.89 o
   3  13   7      896.00      632.86    163.32 o
   4  13   7       57.39      129.89    144.43 o
   5  13   7      948.12     1008.49    188.33 o
   6  13   7       22.36      -88.04    131.16 o
  -4  14   7       21.56      -80.95     93.43 o
  -3  14   7      159.66      169.70    145.45 o
  -2  14   7      409.82      206.95    149.28 o
  -1  14   7       15.82       40.81     95.27 o
   0  14   7      154.31      139.50     99.15 o
   1  14   7      637.71      424.96    112.77 o
 -22   0   8      448.76      563.19    113.81 o
 -21   0   8     2109.46     2267.56    161.53 o
 -20   0   8      527.64      346.03    106.16 o
 -19   0   8      101.57      182.97     93.14 o
 -18   0   8      355.09      367.86     69.20 o
 -17   0   8       79.63       83.28     52.05 o
 -16   0   8    10727.64    10338.12    184.02 o
 -15   0   8       80.01      135.61     48.94 o
 -14   0   8       64.66      -16.71     43.28 o
 -13   0   8        1.08      -18.47     28.39 o
 -12   0   8     5746.98     5326.97    113.63 o
 -11   0   8      568.08      514.55     33.72 o
 -10   0   8    43188.86    44320.80    445.54 o
  -9   0   8      143.19      111.67     26.39 o
  -8   0   8     9813.85    11017.14    159.22 o
  -7   0   8      197.11      179.50     26.82 o
  -6   0   8    10567.68    10107.73    128.08 o
  -5   0   8    10292.11     9849.63    125.10 o
  -4   0   8      690.77     1353.49     47.04 o
  -3   0   8    23032.45    21341.28    230.37 o
  -2   0   8    57177.10    57903.94    567.24 o
  -1   0   8     7211.73     6589.27     92.76 o
   0   0   8    17825.29    17112.82    188.19 o
   1   0   8     9861.76     8555.66    264.16 o
   2   0   8     1636.08     1541.20     54.25 o
   3   0   8      177.87       86.53     20.86 o
   4   0   8      304.05      334.27     39.12 o
   5   0   8    15797.17    17639.38    232.21 o
   6   0   8        0.63        5.63     28.11 o
   7   0   8     8859.94     9654.29    140.07 o
   8   0   8      524.95      556.78     52.19 o
   9   0   8      240.87      277.33     49.74 o
  10   0   8      784.74      829.23     95.69 o
  11   0   8     2606.40     2837.89     97.83 o
  12   0   8     1192.39     1386.45    172.63 o
  13   0   8     1208.92     1615.57    161.53 o
  14   0   8       13.11      319.23    121.47 o
  15   0   8      473.17      417.99    136.52 o
  16   0   8      296.07      147.75    134.48 o
  17   0   8      216.60      168.42    140.35 o
  18   0   8      276.11      263.60    149.79 o
 -22   1   8      145.50       47.09     92.38 o
 -21   1   8      129.30      205.64     71.90 o
 -20   1   8      531.66      555.60     77.32 o
 -19   1   8       99.33       67.82     63.51 o
 -18   1   8      292.33      331.05     67.34 o
 -17   1   8     1012.60     1084.04     50.76 o
 -16   1   8       21.29       -7.69     35.05 o
 -15   1   8     2062.79     2032.16     64.90 o
 -14   1   8      560.03      590.59     42.23 o
 -13   1   8       41.05       62.12     26.63 o
 -12   1   8      262.14      211.64     20.42 o
 -11   1   8       10.57       20.89     17.59 o
 -10   1   8     1826.72     1984.98     36.89 o
  -9   1   8       15.05        7.18     15.29 o
  -8   1   8     5566.61     6392.53     73.31 o
  -7   1   8     5389.62     5350.45     60.87 o
  -6   1   8      226.54      273.27     20.33 o
  -5   1   8     5364.91     4481.28     53.88 o
  -4   1   8      146.32       74.97     18.04 o
  -3   1   8    39062.63    37863.33    271.19 o
  -2   1   8     8610.99     8179.19     76.88 o
  -1   1   8    24225.41    25846.44    191.45 o
   0   1   8      242.42      296.65     20.76 o
   1   1   8      248.24      368.94     23.02 o
   2   1   8     5428.66     4959.90     56.42 o
   3   1   8      252.26      237.23     18.26 o
   4   1   8     7314.21     6704.04     73.02 o
   5   1   8      700.52      757.49     26.79 o
   6   1   8     2944.20     2628.87     50.17 o
   7   1   8     1043.39     1119.98     37.80 o
   8   1   8     4602.80     4446.60     67.14 o
   9   1   8       39.83       44.57     25.16 o
  10   1   8       60.85       82.65     28.24 o
  11   1   8      792.99      810.92     39.22 o
  12   1   8     1994.21     2002.04     80.74 o
  13   1   8      520.29      502.03     63.80 o
  14   1   8      752.07      849.42     62.98 o
  15   1   8      367.64      342.60     54.61 o
  16   1   8      381.06      308.55    154.00 o
  17   1   8       52.14       -1.84    188.33 o
  18   1   8      186.22      485.87    158.21 o
 -22   2   8       25.94      122.56     69.98 o
 -21   2   8       21.93      -61.92     63.87 o
 -20   2   8      625.83      591.63     77.63 o
 -19   2   8     1646.38     1685.36     98.45 o
 -18   2   8     1036.83     1114.72    177.35 o
 -17   2   8     2625.24     2753.59     75.74 o
 -16   2   8      240.41      199.15     41.09 o
 -15   2   8      354.23      363.72     41.83 o
 -14   2   8     4754.82     4522.85     73.38 o
 -13   2   8      276.87      304.37     31.88 o
 -12   2   8     7781.80     7839.27     80.11 o
 -11   2   8      120.59      105.90     19.75 o
 -10   2   8     5671.50     5198.80     58.49 o
  -9   2   8      548.51      454.45     24.26 o
  -8   2   8    18455.85    17605.03    143.92 o
  -7   2   8     4554.78     4591.71     53.54 o
  -6   2   8    11434.23    10991.79     92.96 o
  -5   2   8     4461.91     4208.69     50.01 o
  -4   2   8     1679.54     1337.80     30.65 o
  -3   2   8      788.12      769.26     25.34 o
  -2   2   8    25717.18    25500.22    190.88 o
  -1   2   8     1575.32     1717.65     32.59 o
   0   2   8        7.32       11.60     17.45 o
   1   2   8      412.87      502.59     25.12 o
   2   2   8       43.88       16.70     17.33 o
   3   2   8    18878.44    19814.15    191.01 o
   4   2   8        3.65       15.27     16.29 o
   5   2   8    18230.40    16762.17    152.52 o
   6   2   8      531.51      587.28     26.20 o
   7   2   8    14236.38    14155.87    149.82 o
   8   2   8      995.22      865.58     36.81 o
   9   2   8    20074.06    20133.51    203.27 o
  10   2   8       38.27       -6.78     28.43 o
  11   2   8      910.88     1042.71     41.70 o
  12   2   8      636.65      653.50     40.54 o
  13   2   8     1159.62     1200.17     82.46 o
  14   2   8      666.70      720.04     73.33 o
  15   2   8       92.44      174.96    118.92 o
  16   2   8      244.07      215.97     86.38 o
  17   2   8      313.50      378.35     69.12 o
  18   2   8      330.66      315.66     83.45 o
 -21   3   8       18.70       43.43     65.75 o
 -20   3   8        4.22      -57.55     64.04 o
 -19   3   8      847.83      779.86     82.39 o
 -18   3   8      455.41      423.70     71.32 o
 -17   3   8      173.57      169.20     46.74 o
 -16   3   8       45.11       28.46     38.57 o
 -15   3   8       19.18      -16.43     29.86 o
 -14   3   8      271.05      245.44     33.36 o
 -13   3   8       28.89       51.96     29.80 o
 -12   3   8       44.82        9.18     24.66 o
 -11   3   8      209.61      196.50     24.13 o
 -10   3   8       73.22       18.98     13.86 o
  -9   3   8      449.78      378.79     23.55 o
  -8   3   8     4196.42     4221.09     57.33 o
  -7   3   8      276.92      317.98     22.40 o
  -6   3   8    21244.02    22877.67    179.39 o
  -5   3   8     2025.67     2035.11     37.55 o
  -4   3   8     5686.87     5781.63     60.76 o
  -3   3   8      189.23      310.59     19.93 o
  -2   3   8      736.15      772.51     26.23 o
  -1   3   8     1733.63     1893.19     38.20 o
   0   3   8     4849.64     4246.47     54.11 o
   1   3   8      251.35      368.13     28.10 o
   2   3   8     3388.66     3277.62     66.75 o
   3   3   8     1835.93     2274.35     49.63 o
   4   3   8      124.98      126.21     23.37 o
   5   3   8      158.27       65.46     20.52 o
   6   3   8     3358.53     3178.92     62.71 o
   7   3   8       76.64       -8.47     22.19 o
   8   3   8      150.07      115.52     30.29 o
   9   3   8       79.76       23.53     30.96 o
  10   3   8      859.72      842.40     41.76 o
  11   3   8       13.74       -1.08     31.86 o
  12   3   8      352.36      380.58     38.54 o
  13   3   8      204.02      283.06     55.99 o
  14   3   8       25.34       30.29    119.55 o
  15   3   8      428.98      421.44     71.47 o
  16   3   8      173.58      210.13     68.63 o
  17   3   8      177.29      162.79    166.25 o
  18   3   8        1.26       17.86     84.47 o
 -21   4   8      962.21      887.78    132.44 o
 -20   4   8      140.63       -4.59     94.16 o
 -19   4   8      712.80      813.78    122.74 o
 -18   4   8     1309.82     1384.63    138.31 o
 -17   4   8       65.55       91.10     92.89 o
 -16   4   8        8.89       25.25     43.40 o
 -15   4   8      204.85      188.75     38.48 o
 -14   4   8     3465.05     3315.57     78.02 o
 -13   4   8       73.94       57.76     28.63 o
 -12   4   8    10016.83     9676.72    115.56 o
 -11   4   8      477.69      596.24     40.57 o
 -10   4   8     5040.66     4652.54     75.01 o
  -9   4   8      520.19      492.62     26.75 o
  -8   4   8      868.03      634.74     27.82 o
  -7   4   8        0.79      -15.56     19.22 o
  -6   4   8    11531.31    11372.88    100.96 o
  -5   4   8     2883.72     2855.40     49.19 o
  -4   4   8     6174.05     6506.95     73.01 o
  -3   4   8     7243.40     7036.58     75.71 o
  -2   4   8     7678.43     7428.15     89.32 o
  -1   4   8     8436.86     8044.09     93.05 o
   0   4   8    13575.53    13176.82    154.27 o
   1   4   8    23312.60    23139.01    228.93 o
   2   4   8     7836.18     7432.32    111.23 o
   3   4   8     8753.56     8685.05    107.15 o
   4   4   8     2757.73     2722.44     56.66 o
   5   4   8     4814.05     4559.51     66.62 o
   6   4   8      187.70      183.82     30.41 o
   7   4   8    11873.70    10917.26    181.81 o
   8   4   8      148.94      151.69     38.29 o
   9   4   8     4110.73     4062.63     86.55 o
  10   4   8      553.56      627.70     49.73 o
  11   4   8     5989.00     5969.76     95.86 o
  12   4   8      632.82      618.08     42.91 o
  13   4   8     1104.79     1171.09     50.12 o
  14   4   8      579.33      616.27     44.40 o
  15   4   8     1565.05     1543.35     60.16 o
  16   4   8      624.64      766.72    274.19 o
  17   4   8       18.06      -77.58     89.82 o
  18   4   8      550.56      346.54    105.90 o
 -21   5   8        6.09      -97.22     97.22 o
 -20   5   8      688.80      801.02    129.89 o
 -19   5   8      327.44      192.15    110.49 o
 -18   5   8        1.13      115.60    101.31 o
 -17   5   8      621.93      610.40    119.68 o
 -16   5   8      276.64      157.03     75.35 o
 -15   5   8        8.58      -22.67     37.65 o
 -14   5   8     1132.59      952.75     54.22 o
 -13   5   8      208.97      203.51     34.24 o
 -12   5   8       73.32       10.29     27.98 o
 -11   5   8     4366.40     4143.37    113.35 o
 -10   5   8      131.40      148.00     30.59 o
  -9   5   8     2822.03     2656.22     64.27 o
  -8   5   8     2554.78     2739.47     53.42 o
  -7   5   8       41.37       35.64     22.27 o
  -6   5   8      433.47      512.33     31.60 o
  -5   5   8      445.12      445.50     30.22 o
  -4   5   8     4078.79     3963.89     68.36 o
  -3   5   8       94.76       75.74     33.15 o
  -2   5   8      960.00      823.20     36.77 o
  -1   5   8     4728.02     4649.80     71.78 o
   0   5   8      279.72      493.27     36.00 o
   1   5   8     6451.71     6627.08     96.48 o
   2   5   8     1160.00     1294.25     46.94 o
   3   5   8      289.97      259.57     36.98 o
   4   5   8      839.59      947.32     40.58 o
   5   5   8     2701.68     2818.13     68.56 o
   6   5   8     1601.27     1432.19     63.28 o
   7   5   8     1210.80     1310.69     68.55 o
   8   5   8     2479.95     2267.79    144.83 o
   9   5   8      729.51      776.75     69.82 o
  10   5   8      150.11      154.29     51.55 o
  11   5   8      266.26      267.65     54.08 o
  12   5   8      551.92      641.51     53.18 o
  13   5   8      431.40      420.59     51.37 o
  14   5   8       40.53      -36.89     36.89 o
  15   5   8      627.70      688.52     59.97 o
  16   5   8       69.36      -22.21     90.33 o
  17   5   8        4.86       22.53     56.69 o
 -20   6   8      660.36      666.79    136.27 o
 -19   6   8       65.25      -93.40     93.40 o
 -18   6   8       79.66      188.84    112.28 o
 -17   6   8      124.15      142.14    104.37 o
 -16   6   8     2473.96     2620.74    191.90 o
 -15   6   8      206.76      160.76     80.13 o
 -14   6   8     2321.37     2273.70     90.65 o
 -13   6   8        5.70      -30.33     33.25 o
 -12   6   8       15.63      -24.43     32.38 o
 -11   6   8      501.23      471.20     43.75 o
 -10   6   8     1620.75     1636.64     56.78 o
  -9   6   8      122.82       96.90     35.61 o
  -8   6   8      123.71      119.77     36.27 o
  -7   6   8      898.55      930.28     48.52 o
  -6   6   8     3490.06     3537.24     70.57 o
  -5   6   8     1032.06     1038.32     44.46 o
  -4   6   8    11626.49    12064.27    136.87 o
  -3   6   8     4368.97     4545.30     77.13 o
  -2   6   8    11006.04    11138.95    128.10 o
  -1   6   8     4466.15     4997.00    110.53 o
   0   6   8     1302.32     1570.25     69.60 o
   1   6   8    13444.53    13805.16    177.78 o
   2   6   8      308.54      364.36     36.83 o
   3   6   8     2219.03     1926.20     77.67 o
   4   6   8        1.26       -4.85     33.52 o
   5   6   8     1240.49     1156.99     60.00 o
   6   6   8       37.22      -14.97     35.88 o
   7   6   8     1434.06     1311.75     56.77 o
   8   6   8      448.84      380.16     66.87 o
   9   6   8     1026.27      896.91     69.19 o
  10   6   8      340.33      236.81     42.85 o
  11   6   8     1240.85     1366.05    120.04 o
  12   6   8       48.94      -14.21     52.02 o
  13   6   8        6.12       43.60     74.19 o
  14   6   8      126.75       80.19     72.65 o
  15   6   8        3.17      -52.53     79.36 o
  16   6   8      914.58      979.08    165.49 o
  17   6   8      530.27      454.43     75.59 o
 -19   7   8      559.45      577.48    136.78 o
 -18   7   8       69.75       49.00    117.89 o
 -17   7   8       57.63      264.63    126.57 o
 -16   7   8      478.77      423.60    129.63 o
 -15   7   8       10.42       33.68    108.96 o
 -14   7   8      144.39      100.41     81.86 o
 -13   7   8      484.87      401.08     49.48 o
 -12   7   8      873.79      860.63     52.82 o
 -11   7   8       47.27       -1.45     38.46 o
 -10   7   8       44.25       11.73     29.99 o
  -9   7   8       52.93       22.24     38.67 o
  -8   7   8        4.57      -36.32     36.32 o
  -7   7   8       14.00       56.11     61.11 o
  -6   7   8        3.61      -35.65     35.65 o
  -5   7   8        7.75      -28.22     32.54 o
  -4   7   8      579.23      725.36     44.77 o
  -3   7   8      528.63      525.64     48.22 o
  -2   7   8       27.09      -10.83     32.34 o
  -1   7   8      818.67      953.01     51.49 o
   0   7   8     1701.62     1826.02     61.94 o
   1   7   8       32.14       21.09     38.77 o
   2   7   8        5.25      -41.48     41.48 o
   3   7   8       30.43       -9.16     42.28 o
   4   7   8       97.38      116.56     52.52 o
   5   7   8      164.31       89.92     45.50 o
   6   7   8      100.93      125.77     48.95 o
   7   7   8     1840.93     1752.14     67.97 o
   8   7   8      195.79       67.22     56.52 o
   9   7   8      166.17      133.53     57.96 o
  10   7   8       36.77       44.91     46.26 o
  11   7   8      562.96      513.42     88.72 o
  12   7   8      557.35      500.63     91.60 o
  13   7   8      514.90      387.11    119.94 o
  14   7   8       42.92       35.47    105.65 o
  15   7   8        0.36      -53.84    103.09 o
  16   7   8      329.38      263.56    111.64 o
 -18   8   8      221.48       83.96    132.70 o
 -17   8   8        5.91      -17.86    118.92 o
 -16   8   8     1696.91     1838.09    185.77 o
 -15   8   8        9.67       10.72    114.32 o
 -14   8   8      766.67      741.56    146.73 o
 -13   8   8      487.39      440.22    122.36 o
 -12   8   8      920.25      922.56     62.64 o
 -11   8   8       26.59      -10.45     40.39 o
 -10   8   8       84.59       26.74     33.77 o
  -9   8   8       44.92       14.41     47.32 o
  -8   8   8    11054.38    11136.06    224.27 o
  -7   8   8      176.60      111.46     44.19 o
  -6   8   8      596.23      553.90     50.61 o
  -5   8   8      283.04      294.16     45.43 o
  -4   8   8     3449.24     3148.19     84.58 o
  -3   8   8      997.70     1197.87     54.69 o
  -2   8   8     4551.28     4740.33     90.36 o
  -1   8   8    10248.55    10512.84    196.02 o
   0   8   8     1226.15     1401.31     88.73 o
   1   8   8     2430.60     2553.43     85.31 o
   2   8   8     1847.02     1853.85     73.56 o
   3   8   8     4508.63     4422.59    119.54 o
   4   8   8        1.63      -36.77     36.77 o
   5   8   8     2982.19     2900.66     99.69 o
   6   8   8       72.41       19.50     43.76 o
   7   8   8      458.25      406.22     76.91 o
   8   8   8      336.22      414.13     47.52 o
   9   8   8      595.77      645.13     96.45 o
  10   8   8       13.14      -15.33     75.96 o
  11   8   8      287.41      354.19    120.19 o
  12   8   8        1.90      -88.29    103.86 o
  13   8   8      895.29      789.79    140.10 o
  14   8   8      223.43      338.63    114.58 o
  15   8   8      269.24      408.55    131.93 o
 -17   9   8       38.67      113.05    144.43 o
 -16   9   8       98.46       61.50    134.23 o
 -15   9   8      148.40       88.04    127.08 o
 -14   9   8       33.84       10.46    121.47 o
 -13   9   8      192.66      156.17    125.81 o
 -12   9   8       36.42      126.05     87.23 o
 -11   9   8       31.37      -24.33     79.19 o
 -10   9   8       30.91       14.51     68.99 o
  -9   9   8       58.68       33.84     43.26 o
  -8   9   8      590.45      570.04     64.17 o
  -7   9   8       82.16       57.32     45.78 o
  -6   9   8       90.97       37.41     46.18 o
  -5   9   8      690.08      651.79     57.79 o
  -4   9   8      164.25      165.50     48.60 o
  -3   9   8     1749.25     1713.35     78.88 o
  -2   9   8      100.63      137.64     47.58 o
  -1   9   8        3.85      -44.33     47.89 o
   0   9   8     2112.55     2096.91    136.46 o
   1   9   8       98.24       15.16     48.81 o
   2   9   8      127.88      157.42     50.73 o
   3   9   8       43.38       -7.79     53.05 o
   4   9   8      454.05      430.82     98.33 o
   5   9   8     2853.32     2521.85    161.35 o
   6   9   8       97.58       33.13     46.55 o
   7   9   8      118.41      148.90     83.50 o
   8   9   8       14.62      110.39     82.66 o
   9   9   8      457.21      631.32    136.78 o
  10   9   8       35.30     -103.35    103.35 o
  11   9   8       99.78      -36.49    107.43 o
  12   9   8       23.42      -30.37    114.07 o
  13   9   8       73.01       59.46    125.04 o
  14   9   8       50.94      222.78    131.16 o
 -16  10   8      339.56      473.62    160.00 o
 -15  10   8       57.40      245.74    145.71 o
 -14  10   8     1023.38     1112.86    179.65 o
 -13  10   8      643.83      879.36    171.48 o
 -12  10   8     2236.34     2069.79    204.91 o
 -11  10   8      112.61      135.65     92.33 o
 -10  10   8      505.70      433.45     80.78 o
  -9  10   8      260.67      290.07     57.58 o
  -8  10   8      280.67      403.07     58.50 o
  -7  10   8       55.39       21.80     46.49 o
  -6  10   8     6954.91     7503.02    151.90 o
  -5  10   8      305.49      304.19     59.21 o
  -4  10   8     2557.13     2760.06    100.49 o
  -3  10   8     1425.18     1413.35     89.17 o
  -2  10   8      792.67      842.77     69.64 o
  -1  10   8      879.19      873.22     79.73 o
   0  10   8     3172.66     3206.05    106.23 o
   1  10   8     5706.25     5679.33    131.51 o
   2  10   8       35.44      119.90     50.78 o
   3  10   8     2529.46     2615.26    107.72 o
   4  10   8      779.16      743.70     85.98 o
   5  10   8      799.11      682.36    141.63 o
   6  10   8      177.81      162.21     89.73 o
   7  10   8      641.64      681.34    141.88 o
   8  10   8       57.63      149.54    121.72 o
   9  10   8     1890.02     2438.28    204.15 o
  10  10   8       39.09      269.47    132.44 o
  11  10   8     1224.44     1014.61    171.74 o
  12  10   8      284.27      132.44    139.59 o
 -14  11   8       28.39      -20.41    140.10 o
 -13  11   8       19.63      -52.82    136.78 o
 -12  11   8      163.39       88.80    136.78 o
 -11  11   8      174.93       89.06    132.95 o
 -10  11   8      951.89     1304.50    178.12 o
  -9  11   8      470.41      348.89     80.88 o
  -8  11   8      144.43       40.54     98.75 o
  -7  11   8      258.11      101.13     57.53 o
  -6  11   8       10.13      -37.39     52.78 o
  -5  11   8     2437.47     2561.69    142.36 o
  -4  11   8        0.96      -52.15     52.15 o
  -3  11   8      921.15     1125.08     77.12 o
  -2  11   8      237.20      175.69     58.09 o
  -1  11   8      698.60      782.23     80.30 o
   0  11   8      245.77      281.99     69.08 o
   1  11   8       85.24       88.09     96.85 o
   2  11   8     1320.86     1226.78     88.94 o
   3  11   8       25.47       93.40    120.19 o
   4  11   8      105.29      222.78    126.32 o
   5  11   8       72.52      -97.74    111.77 o
   6  11   8      885.20      859.20    158.72 o
   7  11   8     1504.78     1339.97    179.90 o
   8  11   8       50.27      114.07    130.65 o
   9  11   8      178.98      -31.64    130.14 o
  10  11   8      305.11      247.27    143.16 o
  11  11   8        1.12     -130.65    131.16 o
 -12  12   8       46.72      -24.24    140.86 o
 -11  12   8        6.19       52.31    137.80 o
 -10  12   8     2849.30     2734.55    238.85 o
  -9  12   8      145.64      280.45    143.92 o
  -8  12   8      241.35      358.96    107.63 o
  -7  12   8      905.17      708.44    113.17 o
  -6  12   8     1068.83     1236.87    103.16 o
  -5  12   8      908.28      744.40     76.65 o
  -4  12   8     2454.97     2438.00    148.03 o
  -3  12   8      187.20      141.25     78.20 o
  -2  12   8       31.58       -3.26     58.15 o
  -1  12   8      529.31      587.80     82.74 o
   0  12   8       73.65       59.34     69.01 o
   1  12   8      106.06      181.19     88.57 o
   2  12   8      632.48      529.02    105.05 o
   3  12   8      964.42      904.65    205.68 o
   4  12   8       13.20       45.42    126.57 o
   5  12   8      467.33      298.05    145.20 o
   6  12   8       50.63       67.88    135.25 o
   7  12   8      228.61      372.06    151.58 o
   8  12   8        9.00      -47.72    130.40 o
   9  12   8      115.74       35.98    141.88 o
  -9  13   8       65.66      127.59    152.34 o
  -8  13   8      161.39      197.51    155.66 o
  -7  13   8     1429.03     1249.89    193.43 o
  -6  13   8       53.42      -55.06     93.65 o
  -5  13   8      228.56      307.11    104.89 o
  -4  13   8       20.91      -34.58     91.42 o
  -3  13   8      287.42      331.58     71.22 o
  -2  13   8      110.70       47.47     64.96 o
  -1  13   8      753.20      764.36     94.89 o
   0  13   8        2.94      -85.04     85.04 o
   1  13   8       15.07      -37.19     88.96 o
   2  13   8      279.13      358.73    101.92 o
   3  13   8        6.47       36.47     92.48 o
   4  13   8      408.53      368.52    108.84 o
   5  13   8      153.67       38.53    139.33 o
   6  13   8        1.97      112.28    144.18 o
  -3  14   8      388.68      275.34    152.60 o
  -2  14   8      886.18      778.82    172.76 o
  -1  14   8       61.50       86.94    175.31 o
 -22   1   9        2.75      -84.31    155.66 o
 -21   1   9     2554.93     2694.22    126.10 o
 -20   1   9      598.32      633.47     81.66 o
 -19   1   9      713.08      635.25     79.94 o
 -18   1   9      127.33      209.97     66.28 o
 -17   1   9      277.50      258.34     40.49 o
 -16   1   9     2696.17     2861.11    109.78 o
 -15   1   9     2251.73     2230.15     68.90 o
 -14   1   9     1727.25     1762.21     52.07 o
 -13   1   9      228.53      225.72     27.16 o
 -12   1   9     2717.15     2667.30     52.10 o
 -11   1   9      893.24      894.53     28.64 o
 -10   1   9     5068.31     5149.23    103.61 o
  -9   1   9     1157.71     1352.33     37.67 o
  -8   1   9    22989.27    23441.20    181.66 o
  -7   1   9     1708.97     1706.11     38.04 o
  -6   1   9    13385.70    11508.69    102.66 o
  -5   1   9     3880.67     3502.60     49.33 o
  -4   1   9    26063.17    26392.00    199.07 o
  -3   1   9        8.38       75.27     18.79 o
  -2   1   9     6835.09     6478.69     67.77 o
  -1   1   9       35.74       -2.24     16.84 o
   0   1   9     9676.26     9329.10     90.92 o
   1   1   9    27823.66    26551.90    298.42 o
   2   1   9    12784.83    12026.21    180.40 o
   3   1   9    17488.44    16857.50    141.47 o
   4   1   9     8780.04     8506.56     95.56 o
   5   1   9    16765.25    17264.20    170.69 o
   6   1   9     4036.89     4167.63     64.86 o
   7   1   9    12748.90    12816.26    147.70 o
   8   1   9      336.65      306.56     33.21 o
   9   1   9     8155.55     7844.45    100.46 o
  10   1   9       83.03       60.66     31.86 o
  11   1   9     5786.51     5747.76    129.61 o
  12   1   9      449.92      500.96     37.92 o
  13   1   9     1459.29     1374.01     61.11 o
  14   1   9      159.83      142.53     50.97 o
  15   1   9       12.67      -39.50     50.18 o
  16   1   9      538.99      575.11     65.76 o
  17   1   9      106.51      139.93    123.58 o
 -22   2   9      227.55      330.91     77.59 o
 -21   2   9       40.18      -14.29     66.84 o
 -20   2   9        9.45      -23.51    141.63 o
 -19   2   9       17.25       22.80     78.85 o
 -18   2   9        0.47      -58.58     58.58 o
 -17   2   9      875.68     1079.03     56.12 o
 -16   2   9      127.69      107.32     39.55 o
 -15   2   9      101.19       -5.23     36.20 o
 -14   2   9       78.53       60.12     31.18 o
 -13   2   9       86.46      147.37     35.21 o
 -12   2   9     1530.43     1621.42     57.00 o
 -11   2   9       51.42       68.85     22.67 o
 -10   2   9     5910.08     6604.04     74.12 o
  -9   2   9      166.21      169.06     22.44 o
  -8   2   9     1587.93     2037.97     39.52 o
  -7   2   9     2412.79     2164.83     39.81 o
  -6   2   9      327.14      401.90     22.64 o
  -5   2   9     3299.02     3023.19     43.85 o
  -4   2   9    11121.89    10821.10     92.34 o
  -3   2   9      346.44      274.13     20.90 o
  -2   2   9     6095.94     6253.68     65.54 o
  -1   2   9     2343.00     2256.52     45.34 o
   0   2   9      549.94      752.21     27.50 o
   1   2   9     1816.43     1692.01     39.61 o
   2   2   9     6341.26     5845.01     79.16 o
   3   2   9     5847.19     5732.31     77.32 o
   4   2   9     3051.36     2869.93     42.65 o
   5   2   9     9559.45    10122.80    105.92 o
   6   2   9     2556.47     2302.88     50.86 o
   7   2   9     5950.79     6416.57     89.57 o
   8   2   9     1901.10     1906.25     51.59 o
   9   2   9     1003.04     1030.63     47.52 o
  10   2   9     1342.71     1397.00     48.33 o
  11   2   9      849.26      928.80     43.14 o
  12   2   9        2.42      -17.56     32.68 o
  13   2   9      267.50      287.23     82.08 o
  14   2   9      252.70      274.33     63.86 o
  15   2   9      194.58      162.31     63.44 o
  16   2   9       49.53      153.84    101.18 o
  17   2   9       92.89        3.06     72.22 o
  18   2   9       11.10       -5.36     75.79 o
 -21   3   9      277.34      302.14     80.00 o
 -20   3   9        5.65      -63.97     63.97 o
 -19   3   9      892.96      778.25     86.74 o
 -18   3   9     2656.58     2590.71    118.70 o
 -17   3   9     1186.89     1171.97     65.25 o
 -16   3   9     1441.78     1505.91     60.43 o
 -15   3   9       28.12        7.62     32.09 o
 -14   3   9     1673.96     1835.25     56.37 o
 -13   3   9     1351.40     1374.12     43.78 o
 -12   3   9     1602.55     1762.26     47.49 o
 -11   3   9     1659.98     1804.61     52.72 o
 -10   3   9       18.32        5.33     21.83 o
  -9   3   9      171.63      162.96     23.63 o
  -8   3   9     2086.90     2406.88     43.63 o
  -7   3   9      327.03      319.11     23.14 o
  -6   3   9     9938.03    10800.54    101.50 o
  -5   3   9      867.31      856.63     29.78 o
  -4   3   9      794.13      999.29     30.54 o
  -3   3   9       82.62       65.25     18.79 o
  -2   3   9     7029.58     7452.91     75.89 o
  -1   3   9    10614.38    10803.19     97.22 o
   0   3   9      815.13      877.50     26.70 o
   1   3   9     1156.72     1270.99     41.97 o
   2   3   9     5118.53     5281.83     92.49 o
   3   3   9     1473.97     1773.61     47.50 o
   4   3   9     2763.76     2700.98     48.58 o
   5   3   9     1779.88     1896.75     38.45 o
   6   3   9      165.13      155.32     24.66 o
   7   3   9     2367.40     2403.20     49.25 o
   8   3   9       10.08       26.22     30.65 o
   9   3   9     3542.71     3517.91     93.65 o
  10   3   9      266.94      247.84     35.58 o
  11   3   9      378.84      362.05     38.51 o
  12   3   9      113.09      111.07     33.99 o
  13   3   9      413.15      449.74     56.08 o
  14   3   9       50.83       84.21     36.28 o
  15   3   9      242.89      343.52     72.54 o
  16   3   9       63.10       56.95     64.57 o
  17   3   9       14.16       33.68     83.19 o
  18   3   9       25.16       22.46     85.74 o
 -21   4   9       62.55       43.38    104.63 o
 -20   4   9       72.07      -28.84     99.52 o
 -19   4   9     1121.81     1112.60    134.48 o
 -18   4   9      181.13      228.64     99.27 o
 -17   4   9       97.17      143.16     96.20 o
 -16   4   9     1105.27     1020.91     56.91 o
 -15   4   9      655.99      738.29     48.63 o
 -14   4   9      430.09      435.37     35.37 o
 -13   4   9      674.95      796.47     41.43 o
 -12   4   9     2142.85     2088.46     56.77 o
 -11   4   9     1564.95     1375.77     74.07 o
 -10   4   9     2640.68     3105.33     77.39 o
  -9   4   9     3712.19     3465.26     74.12 o
  -8   4   9     1413.37     1772.75     41.79 o
  -7   4   9      952.46      890.78     34.27 o
  -6   4   9      829.72     1133.96     43.22 o
  -5   4   9        1.25        4.63     19.59 o
  -4   4   9      675.04      765.84     30.85 o
  -3   4   9      752.20      879.97     35.09 o
  -2   4   9     1384.66     1422.21     38.02 o
  -1   4   9       26.11       35.52     22.85 o
   0   4   9       23.13       67.94     22.81 o
   1   4   9     5696.60     5996.79     88.54 o
   2   4   9      210.47      311.14     34.95 o
   3   4   9     6277.13     6389.04     90.06 o
   4   4   9     1371.00     1290.57     44.83 o
   5   4   9     7732.70     7777.23     93.30 o
   6   4   9       33.35        3.55     37.50 o
   7   4   9      455.15      613.27     46.35 o
   8   4   9      216.85      243.85     45.39 o
   9   4   9     6438.85     6843.46    102.22 o
  10   4   9      396.43      432.01     41.84 o
  11   4   9      425.63      450.37     42.75 o
  12   4   9       89.84       42.76     35.63 o
  13   4   9       18.14       22.32     36.73 o
  14   4   9      317.19      410.07     68.59 o
  15   4   9      325.43      404.46     58.76 o
  16   4   9      142.88      104.68     57.53 o
  17   4   9       62.89       91.87     96.97 o
 -21   5   9      297.45      193.17    116.11 o
 -20   5   9      184.37      162.30    107.69 o
 -19   5   9     1525.29     1419.84    151.07 o
 -18   5   9      927.39      873.75    130.91 o
 -17   5   9     1802.78     2035.09    164.85 o
 -16   5   9      414.99      308.63    112.54 o
 -15   5   9     1850.23     1886.01     67.63 o
 -14   5   9     2182.88     2127.40     68.45 o
 -13   5   9     2064.26     2132.84     60.96 o
 -12   5   9     2569.47     2913.95     75.96 o
 -11   5   9      134.32       69.98     33.56 o
 -10   5   9     6075.48     6359.35    118.08 o
  -9   5   9      104.30       78.93     30.83 o
  -8   5   9     3472.31     2965.21     60.45 o
  -7   5   9       44.47       29.31     23.11 o
  -6   5   9     4548.94     4140.56     62.75 o
  -5   5   9      751.11      917.14     34.75 o
  -4   5   9    14875.10    15432.36    147.33 o
  -3   5   9     2045.60     2039.39     52.87 o
  -2   5   9      566.66      883.57     38.18 o
  -1   5   9     4142.55     4219.21     69.10 o
   0   5   9     5994.28     6733.09     88.24 o
   1   5   9     5310.20     5652.32     90.10 o
   2   5   9      464.47      523.56     36.58 o
   3   5   9     7769.43     7857.79    122.84 o
   4   5   9     1744.88     1605.30     79.32 o
   5   5   9     4281.29     3996.37     82.66 o
   6   5   9     1499.83     1558.40     51.71 o
   7   5   9     3068.28     2849.29     80.71 o
   8   5   9     1693.86     1662.37     65.38 o
   9   5   9      454.79      527.72     50.32 o
  10   5   9       44.15       -9.62     41.47 o
  11   5   9     2125.03     2046.71     66.52 o
  12   5   9       17.46       59.65     47.97 o
  13   5   9      232.06      341.29     43.48 o
  14   5   9       50.52       36.82     62.52 o
  15   5   9      770.64      862.61     79.47 o
  16   5   9      200.13      153.50     84.72 o
  17   5   9      206.04      248.80    105.52 o
 -20   6   9       26.89       89.57    109.73 o
 -19   6   9      150.86      144.18    111.26 o
 -18   6   9      197.21      133.72    113.30 o
 -17   6   9      761.59      635.15    135.25 o
 -16   6   9       25.64      -56.91    106.41 o
 -15   6   9       39.08      100.95     78.66 o
 -14   6   9        0.91      -34.16     34.16 o
 -13   6   9       17.02        0.00     23.97 o
 -12   6   9      493.59      593.14     45.04 o
 -11   6   9       30.72      -34.43     34.43 o
 -10   6   9      140.72      151.99     42.98 o
  -9   6   9      260.26      283.64     41.31 o
  -8   6   9     1244.50     1305.43     55.27 o
  -7   6   9     1873.31     1911.45     63.02 o
  -6   6   9     1220.94     1425.61     50.73 o
  -5   6   9     1516.21     1590.73     61.50 o
  -4   6   9       33.16      -29.12     29.12 o
  -3   6   9       27.75       28.15     30.16 o
  -2   6   9      425.72      382.65     35.52 o
  -1   6   9     2100.89     2469.88     67.83 o
   0   6   9       11.42       -7.55     31.99 o
   1   6   9        2.08      -30.38     30.38 o
   2   6   9      540.41      382.81     43.40 o
   3   6   9      577.21      579.43     56.88 o
   4   6   9       19.58       41.80     45.49 o
   5   6   9      790.37      728.77     48.62 o
   6   6   9        1.03      -33.17     33.17 o
   7   6   9      343.11      361.49     38.51 o
   8   6   9       16.67      -17.89     43.13 o
   9   6   9      297.58      374.54     50.12 o
  10   6   9      106.14       72.88     34.65 o
  11   6   9      626.33      624.78     53.95 o
  12   6   9       11.83      -52.25     52.25 o
  13   6   9      467.85      437.26     57.21 o
  14   6   9        3.61       51.10     64.85 o
  15   6   9      146.17       76.31    107.94 o
  16   6   9        0.92      -43.98     64.33 o
 -19   7   9      270.70      351.90    136.01 o
 -18   7   9        2.59      -90.33    110.75 o
 -17   7   9     3100.65     3134.93    220.22 o
 -16   7   9     1835.13     1563.77    167.66 o
 -15   7   9     4196.70     3952.03    230.43 o
 -14   7   9     3595.03     3161.23    128.37 o
 -13   7   9     1212.50     1517.91     67.02 o
 -12   7   9     2034.87     2045.63     73.32 o
 -11   7   9      885.58     1008.27     57.00 o
 -10   7   9    11354.46    11061.98    177.20 o
  -9   7   9     1721.53     1701.34     65.52 o
  -8   7   9     1537.96     1410.81     61.69 o
  -7   7   9       14.20      -15.92     37.97 o
  -6   7   9     3307.49     3408.41     83.66 o
  -5   7   9     1401.51     1548.23     55.72 o
  -4   7   9     6107.73     6107.22    117.75 o
  -3   7   9     6661.71     6164.87    108.57 o
  -2   7   9    21273.62    22285.08    259.97 o
  -1   7   9     2989.91     2944.54     82.57 o
   0   7   9     3120.97     2711.96     84.68 o
   1   7   9     1391.20     1329.51     63.22 o
   2   7   9     2797.18     2715.85     82.62 o
   3   7   9     4122.65     4143.80     96.79 o
   4   7   9       23.34      -34.86     34.86 o
   5   7   9      967.30      877.88     55.59 o
   6   7   9      704.98      688.91     47.85 o
   7   7   9     1296.77     1267.01     54.94 o
   8   7   9      174.37      183.14     59.14 o
   9   7   9     3045.62     2816.60    107.61 o
  10   7   9      126.48       80.22     60.12 o
  11   7   9     2212.94     2484.93    106.28 o
  12   7   9       73.11       82.41     62.42 o
  13   7   9     3004.44     2933.66    179.65 o
  14   7   9        2.48      -27.27    113.43 o
  15   7   9      438.01      328.53    115.09 o
 -18   8   9       88.19       47.46    130.65 o
 -17   8   9       20.81     -111.26    111.26 o
 -16   8   9       75.97       20.16    118.41 o
 -15   8   9      141.15       85.74    124.53 o
 -14   8   9       49.70      325.10    129.12 o
 -13   8   9      674.28      748.09    102.96 o
 -12   8   9       25.55       -5.31     43.72 o
 -11   8   9       70.86       26.64     35.98 o
 -10   8   9     1467.90     1564.71     67.34 o
  -9   8   9     1599.27     1557.58     68.80 o
  -8   8   9      245.51      347.83     50.67 o
  -7   8   9     1697.37     1745.85     74.60 o
  -6   8   9      357.22      389.51     51.02 o
  -5   8   9      540.71      604.75     60.25 o
  -4   8   9       45.22       43.17     41.67 o
  -3   8   9     1912.63     2092.70     66.30 o
  -2   8   9      609.44      697.38     52.77 o
  -1   8   9      385.94      413.33     47.52 o
   0   8   9      844.84      916.16     74.60 o
   1   8   9     2802.83     2844.43     91.38 o
   2   8   9      752.69      782.59     69.91 o
   3   8   9       33.16       20.62     58.49 o
   4   8   9      743.38      670.76     70.33 o
   5   8   9     1085.06     1059.54     63.28 o
   6   8   9      529.32      575.03     55.06 o
   7   8   9     1495.96     1551.40     70.11 o
   8   8   9      505.33      596.72     57.22 o
   9   8   9     1270.35     1167.21    111.27 o
  10   8   9      537.22      701.24    108.07 o
  11   8   9      183.46      208.49    123.00 o
  12   8   9      647.10      501.00    125.30 o
  13   8   9      106.79       87.55     80.26 o
  14   8   9      238.52      208.63     79.42 o
 -17   9   9      608.80      296.52    149.79 o
 -16   9   9      224.36      109.98    136.01 o
 -15   9   9      264.95       -5.10    131.67 o
 -14   9   9       75.69       -2.55    125.30 o
 -13   9   9      156.39      112.79    126.57 o
 -12   9   9     3881.58     4006.74    177.45 o
 -11   9   9      170.90       94.71     63.46 o
 -10   9   9      558.96      704.01     64.56 o
  -9   9   9      156.06      120.89     47.07 o
  -8   9   9     4525.74     4823.87    109.40 o
  -7   9   9      106.64       85.72     46.82 o
  -6   9   9     1620.14     1638.61     73.08 o
  -5   9   9      911.75      919.16     62.13 o
  -4   9   9     1060.00     1164.60     72.64 o
  -3   9   9      853.22      829.56     66.03 o
  -2   9   9     3146.56     3081.25     89.42 o
  -1   9   9     1453.02     1493.62     78.15 o
   0   9   9     2184.99     2027.88     83.91 o
   1   9   9      219.33      275.14     54.92 o
   2   9   9      163.37      127.84     51.39 o
   3   9   9       14.26      -27.15     46.75 o
   4   9   9      603.81      657.73     75.25 o
   5   9   9     2344.39     2119.96     81.82 o
   6   9   9       33.87       94.12     78.54 o
   7   9   9       21.85      -37.19     79.51 o
   8   9   9       22.17      -65.83     78.81 o
   9   9   9      297.42      309.03    126.57 o
  10   9   9       24.49       49.25    115.85 o
  11   9   9      150.08        8.42    116.62 o
  12   9   9        0.52     -110.24    110.24 o
  13   9   9     1077.47     1121.47    107.94 o
 -16  10   9      314.01      282.49    155.15 o
 -15  10   9       22.21      -37.26    132.95 o
 -14  10   9      153.71      -71.20    129.89 o
 -13  10   9       16.88       44.40    131.93 o
 -12  10   9      244.31      231.45    137.29 o
 -11  10   9      993.51     1105.39    134.23 o
 -10  10   9      150.03      184.24     76.06 o
  -9  10   9      419.91      519.52     65.45 o
  -8  10   9     1300.70     1292.75     84.64 o
  -7  10   9      630.21      832.72     63.47 o
  -6  10   9      976.14      730.49     68.98 o
  -5  10   9      572.73      563.31     65.71 o
  -4  10   9        0.42       -0.72     52.07 o
  -3  10   9      457.07      343.18     59.75 o
  -2  10   9      104.30      130.94     62.39 o
  -1  10   9       36.21      -57.95     62.25 o
   0  10   9      379.29      345.25     60.50 o
   1  10   9      345.08      469.34     60.96 o
   2  10   9      610.14      701.57     64.83 o
   3  10   9      170.87      167.10     53.04 o
   4  10   9       19.76       13.01     54.64 o
   5  10   9      796.70      584.01     94.19 o
   6  10   9       11.83       69.15    115.60 o
   7  10   9       13.68      -33.94    112.28 o
   8  10   9      199.13      243.45    129.38 o
   9  10   9      138.78       -1.79    118.66 o
  10  10   9        8.26       -7.15    122.23 o
  11  10   9      350.11      292.70    141.37 o
  12  10   9       54.47       80.89    139.84 o
 -14  11   9      745.56      636.17    177.61 o
 -13  11   9        3.62      211.04    148.52 o
 -12  11   9     1204.76     1183.29    187.56 o
 -11  11   9      172.52       63.03    135.50 o
 -10  11   9      996.02     1092.19    174.04 o
  -9  11   9      121.20      118.51     77.76 o
  -8  11   9     1101.42      988.39    113.87 o
  -7  11   9       56.26       41.77     56.78 o
  -6  11   9      644.09      616.34     70.50 o
  -5  11   9      762.28      996.62     77.36 o
  -4  11   9     1983.72     1992.56     93.39 o
  -3  11   9      778.15      835.37     73.28 o
  -2  11   9      200.75      141.31     58.35 o
  -1  11   9        4.15      -53.87     53.87 o
   0  11   9     1580.90     1615.91     98.98 o
   1  11   9     1088.93     1184.48    131.04 o
   2  11   9     1411.49     1264.27    101.73 o
   3  11   9       41.33      -29.56    132.95 o
   4  11   9      131.45      -32.37     82.81 o
   5  11   9      155.50      141.19     86.79 o
   6  11   9       33.03       46.50     84.25 o
   7  11   9     1974.04     1952.66    199.81 o
   8  11   9       11.49       15.82    128.87 o
   9  11   9       38.69     -121.98    124.27 o
  10  11   9       16.73      325.87    146.99 o
 -12  12   9      168.42      318.72    157.19 o
 -11  12   9      823.01     1042.17    186.28 o
 -10  12   9      140.84      209.25    156.43 o
  -9  12   9      764.46      767.08    174.29 o
  -8  12   9        3.50       62.63     95.50 o
  -7  12   9       18.19       11.07     75.29 o
  -6  12   9        0.18       65.59     75.29 o
  -5  12   9      505.63      522.26     72.70 o
  -4  12   9        1.27      -32.81     59.12 o
  -3  12   9      102.03       90.00     62.10 o
  -2  12   9     1163.72      901.10    131.82 o
  -1  12   9      441.90      425.77     69.60 o
   0  12   9      111.29      156.79     72.30 o
   1  12   9       28.00       28.42     85.52 o
   2  12   9      347.35      353.08    213.46 o
   3  12   9      296.01      353.25    100.31 o
   4  12   9       37.36      -74.67     83.36 o
   5  12   9       62.21       47.34    143.67 o
   6  12   9       94.05      -24.04     88.18 o
   7  12   9       30.26     -132.19    132.19 o
   8  12   9       58.34      -87.68     87.68 o
  -9  13   9       84.79      413.65    171.23 o
  -8  13   9     1042.31     1010.53    189.09 o
  -7  13   9       12.83      -93.15     97.48 o
  -6  13   9     1589.63     1551.08    228.52 o
  -5  13   9       15.77      -52.47     91.68 o
  -4  13   9     1144.75     1126.31    130.55 o
  -3  13   9        1.62       25.89     64.78 o
  -2  13   9     2399.29     2269.10    164.38 o
  -1  13   9      285.56      200.82     81.37 o
   0  13   9       71.00      162.62     97.79 o
   1  13   9        5.55      -88.01     88.01 o
   2  13   9      725.41      559.20    112.82 o
   3  13   9      257.69      214.50    140.48 o
   4  13   9      334.89      171.19    101.34 o
   5  13   9      811.82     1004.57    126.20 o
 -22   0  10        0.80       25.26    104.88 o
 -21   0  10     2491.27     2313.75    175.06 o
 -20   0  10      310.61      504.24    113.05 o
 -19   0  10     8948.53     8559.11    288.36 o
 -18   0  10       14.78       69.92     93.14 o
 -17   0  10     2062.66     2006.49     91.66 o
 -16   0  10      752.65      699.89     66.70 o
 -15   0  10    13415.67    13591.21    223.30 o
 -14   0  10     1288.66     1328.71     58.14 o
 -13   0  10      907.42      872.76     55.46 o
 -12   0  10     1825.76     1764.93     71.73 o
 -11   0  10     9261.35     9858.74    237.65 o
 -10   0  10     3809.05     3963.27     92.74 o
  -9   0  10       24.99      -12.99     27.77 o
  -8   0  10     2193.22     2238.67     61.83 o
  -7   0  10     4478.53     4398.43     82.23 o
  -6   0  10     6970.00     8122.28    116.61 o
  -5   0  10     8160.75     7378.71    108.83 o
  -4   0  10    20273.63    19755.94    223.12 o
  -3   0  10     2879.56     2716.36     63.59 o
  -2   0  10       39.24      201.96     28.99 o
  -1   0  10      557.96      670.45     38.71 o
   0   0  10    48554.93    53230.00    528.57 o
   1   0  10       56.37       -3.15     23.46 o
   2   0  10       61.10      142.77     24.53 o
   3   0  10      352.59      473.98     29.89 o
   4   0  10       11.92        3.89     22.90 o
   5   0  10     1666.69     1718.95     46.33 o
   6   0  10       67.01       40.17     30.87 o
   7   0  10     1337.58     1462.46     71.40 o
   8   0  10      115.41       63.80     45.55 o
   9   0  10      252.74      197.68     47.16 o
  10   0  10      286.07      219.95     44.69 o
  11   0  10      824.74      837.91     68.06 o
  12   0  10      872.18      890.10     77.17 o
  13   0  10     1713.49     1819.55     71.98 o
  14   0  10       37.50       74.44     64.64 o
  15   0  10      341.19      452.85    100.54 o
  16   0  10        2.48     -119.17    119.17 o
  17   0  10      147.95       52.06    151.07 o
 -22   1  10      215.48      319.10     82.63 o
 -21   1  10      217.09      156.73     89.06 o
 -20   1  10       14.69      -63.79     63.79 o
 -19   1  10     1131.65      832.29     86.34 o
 -18   1  10      423.56      486.64    169.31 o
 -17   1  10      939.24      971.45     52.37 o
 -16   1  10     1375.68     1319.69     58.91 o
 -15   1  10      230.66      187.48     34.55 o
 -14   1  10     1137.27     1152.62     40.15 o
 -13   1  10      430.12      475.18     32.94 o
 -12   1  10      662.40      755.34     36.33 o
 -11   1  10     2856.97     2848.82     54.98 o
 -10   1  10      444.58      404.46     28.66 o
  -9   1  10     2304.45     2194.12     43.83 o
  -8   1  10     2984.22     3122.74     49.89 o
  -7   1  10      288.53      199.45     22.70 o
  -6   1  10       53.17       20.20     19.35 o
  -5   1  10      239.13      221.54     21.84 o
  -4   1  10     2330.32     2248.51     42.16 o
  -3   1  10       26.12      -10.37     17.85 o
  -2   1  10       34.99       35.46     18.28 o
  -1   1  10     1256.67     1323.24     36.89 o
   0   1  10     1982.32     1916.33     41.46 o
   1   1  10     5037.43     4775.53     60.66 o
   2   1  10     2669.28     2242.24     46.21 o
   3   1  10     1582.97     1469.99     36.28 o
   4   1  10      329.77      344.42     22.52 o
   5   1  10    14604.06    14097.11    134.63 o
   6   1  10      449.44      417.34     26.82 o
   7   1  10       13.12       -3.41     27.36 o
   8   1  10      277.41      348.72     32.94 o
   9   1  10      338.39      351.58     44.96 o
  10   1  10      242.89      251.83     37.71 o
  11   1  10      138.25      146.65     37.82 o
  12   1  10      160.24      161.27     36.65 o
  13   1  10      138.82      165.71     36.49 o
  14   1  10      266.12      257.00     57.57 o
  15   1  10      804.27      790.12    130.20 o
  16   1  10      107.08        3.43    106.54 o
  17   1  10      215.84      249.06     74.00 o
  18   1  10      140.73      139.08     71.71 o
 -22   2  10       35.88      -77.48    100.80 o
 -21   2  10     2485.85     2417.41    127.25 o
 -20   2  10       11.03       29.09     66.76 o
 -19   2  10     1120.97     1330.18    342.97 o
 -18   2  10       19.01      -20.44     88.80 o
 -17   2  10    13617.98    13469.07    196.69 o
 -16   2  10       62.70       77.00     44.48 o
 -15   2  10       37.97      -32.18     32.18 o
 -14   2  10     3075.71     3128.62     59.97 o
 -13   2  10     4756.36     4869.69     73.05 o
 -12   2  10    14715.58    14297.26    139.90 o
 -11   2  10      947.95      990.79     57.17 o
 -10   2  10    13829.62    13360.38    122.22 o
  -9   2  10     2695.40     2317.04     44.44 o
  -8   2  10      692.21      535.19     27.00 o
  -7   2  10     2435.08     2413.29     43.28 o
  -6   2  10    13747.53    13591.30    113.28 o
  -5   2  10       14.09        7.12     18.16 o
  -4   2  10      361.63      854.61     27.01 o
  -3   2  10     2469.06     2362.90     41.40 o
  -2   2  10    27028.18    27391.00    207.13 o
  -1   2  10     4025.22     3897.03     49.61 o
   0   2  10       42.15       29.37     19.62 o
   1   2  10     8364.63     7783.39     83.36 o
   2   2  10    14653.31    15557.27    148.79 o
   3   2  10    12572.80    12300.75    134.61 o
   4   2  10     1423.23     1288.13     52.38 o
   5   2  10     6535.31     6113.43     74.45 o
   6   2  10     7818.03     7394.57     85.03 o
   7   2  10      165.46      221.67     37.23 o
   8   2  10     1721.92     1673.70     51.94 o
   9   2  10       80.41       42.14     32.74 o
  10   2  10      176.56      149.82     34.69 o
  11   2  10     3034.55     3053.40     68.07 o
  12   2  10      573.43      458.32     47.96 o
  13   2  10      122.24      219.66     37.96 o
  14   2  10        7.32       27.24     36.07 o
  15   2  10     1039.91     1247.30     90.21 o
  16   2  10       32.47       83.70     75.28 o
  17   2  10      738.77      684.15     95.44 o
 -21   3  10      102.65      177.85     74.34 o
 -20   3  10       98.94       91.15     70.33 o
 -19   3  10       70.99        0.08     64.98 o
 -18   3  10      125.60      144.28     68.30 o
 -17   3  10        2.49       62.43     55.36 o
 -16   3  10       21.64       -7.97     32.65 o
 -15   3  10      514.37      587.09     42.38 o
 -14   3  10       43.80        8.68     28.17 o
 -13   3  10      143.27      117.41     30.10 o
 -12   3  10       86.81       56.83     27.76 o
 -11   3  10     3521.10     3203.86    100.44 o
 -10   3  10       22.95       -2.08     17.29 o
  -9   3  10     3336.57     3215.90     51.48 o
  -8   3  10      652.50      654.31     28.37 o
  -7   3  10       10.08       46.26     20.32 o
  -6   3  10     2438.42     2785.52     50.81 o
  -5   3  10       17.85       21.26     20.15 o
  -4   3  10     1299.45     1679.77     49.03 o
  -3   3  10       15.02       -3.44     19.15 o
  -2   3  10     4039.75     4801.67     82.80 o
  -1   3  10       83.69       84.76     22.37 o
   0   3  10       25.95      -20.56     20.56 o
   1   3  10       73.51        0.38     22.25 o
   2   3  10      197.62      124.57     43.64 o
   3   3  10     5531.58     5655.63    100.62 o
   4   3  10     2148.80     2097.85     51.54 o
   5   3  10     2907.81     3125.99     48.36 o
   6   3  10       43.32      -22.79     23.57 o
   7   3  10     2575.22     2635.55     60.77 o
   8   3  10      821.07      785.74     41.96 o
   9   3  10      125.35      120.44     44.66 o
  10   3  10      491.64      521.32     41.80 o
  11   3  10       91.61       99.66     35.56 o
  12   3  10       31.60       17.58     33.14 o
  13   3  10       68.55       61.99     35.49 o
  14   3  10      518.25      556.18     46.52 o
  15   3  10        2.02       62.77     46.86 o
  16   3  10      196.43      129.63     85.49 o
  17   3  10      442.08      446.57     96.46 o
 -21   4  10      598.52      539.71    129.38 o
 -20   4  10       26.32      -95.18     95.18 o
 -19   4  10     3497.98     3242.11    197.77 o
 -18   4  10      302.61       60.22     97.99 o
 -17   4  10     2685.04     2513.81    175.31 o
 -16   4  10     1458.65     1592.84     61.20 o
 -15   4  10     4627.32     4598.94    142.14 o
 -14   4  10     4246.80     4218.14     72.53 o
 -13   4  10     6443.19     6258.14     94.52 o
 -12   4  10     3599.68     3565.34     79.19 o
 -11   4  10     3546.27     3418.23     70.39 o
 -10   4  10     3837.58     3442.16     99.93 o
  -9   4  10     1763.05     1692.97     51.71 o
  -8   4  10     3923.99     4054.27     61.99 o
  -7   4  10      564.00      653.90     33.89 o
  -6   4  10      264.97      139.53     22.62 o
  -5   4  10       21.16      -19.92     19.92 o
  -4   4  10    22055.26    21291.83    163.59 o
  -3   4  10      218.90      275.52     37.36 o
  -2   4  10     8381.84     7435.94     80.52 o
  -1   4  10      108.75       39.21     23.69 o
   0   4  10    11706.94    10804.27    115.86 o
   1   4  10     1183.75     1376.30     47.29 o
   2   4  10      573.75      468.94     39.51 o
   3   4  10     2109.61     2187.00     56.67 o
   4   4  10     7299.68     7667.78    102.41 o
   5   4  10     8332.77     8057.36    108.11 o
   6   4  10       21.76       24.58     30.28 o
   7   4  10     5834.72     5532.43     89.00 o
   8   4  10     1527.32     1487.89     53.72 o
   9   4  10     6752.90     6849.51    104.23 o
  10   4  10      462.40      449.78     43.28 o
  11   4  10      604.80      708.23     59.88 o
  12   4  10      151.86      157.48     38.46 o
  13   4  10     1666.97     1630.38     61.68 o
  14   4  10      125.84      181.05     62.84 o
  15   4  10     1100.47     1161.18     83.32 o
  16   4  10      218.73      352.72     65.12 o
  17   4  10       56.30      -34.73     97.10 o
 -21   5  10       59.34      -96.46     96.46 o
 -20   5  10       76.99       -6.63     96.97 o
 -19   5  10      215.63      183.22    106.67 o
 -18   5  10     1265.43     1164.15    144.18 o
 -17   5  10      192.82      144.94    105.90 o
 -16   5  10      112.95       63.35    124.91 o
 -15   5  10      925.95      886.34     47.58 o
 -14   5  10      587.19      577.42     42.19 o
 -13   5  10     2134.40     2226.95     71.64 o
 -12   5  10      215.80      203.90     36.39 o
 -11   5  10     1736.82     1557.23     54.29 o
 -10   5  10       19.42        2.46     40.78 o
  -9   5  10     3096.50     2904.98     63.19 o
  -8   5  10      749.74      773.38     39.08 o
  -7   5  10     1293.78     1328.44     41.43 o
  -6   5  10     5247.40     5561.93     74.35 o
  -5   5  10     1825.14     1779.38     45.36 o
  -4   5  10        0.89      -25.09     25.09 o
  -3   5  10     4988.58     4852.61     71.86 o
  -2   5  10      742.86      767.77     37.45 o
  -1   5  10     2843.96     2476.69     55.65 o
   0   5  10     1584.85     1385.64     43.68 o
   1   5  10     1592.48     1527.51     57.38 o
   2   5  10      120.14      151.26     31.91 o
   3   5  10       51.98       18.15     30.36 o
   4   5  10      398.80      451.24     59.91 o
   5   5  10     1242.30     1369.40     56.92 o
   6   5  10     3989.49     3841.70     75.88 o
   7   5  10      951.68      929.99     72.55 o
   8   5  10      366.38      338.38     48.33 o
   9   5  10      982.59     1003.56     51.70 o
  10   5  10      364.70      318.08     42.66 o
  11   5  10       47.30       34.41     42.53 o
  12   5  10      377.58      384.51     49.78 o
  13   5  10        3.17       13.85     48.64 o
  14   5  10      287.88      281.79     61.37 o
  15   5  10      101.14      125.55    137.67 o
  16   5  10       28.89      -50.19     62.17 o
 -20   6  10       90.74      108.20    111.77 o
 -19   6  10      262.48      193.17    118.15 o
 -18   6  10      311.10      382.01    132.95 o
 -17   6  10     1191.09     1021.50    147.75 o
 -16   6  10      668.58      817.86    139.59 o
 -15   6  10     3720.26     3126.86    152.99 o
 -14   6  10     1720.65     1637.31     69.46 o
 -13   6  10       84.10       98.86     36.55 o
 -12   6  10      264.48      284.92     40.59 o
 -11   6  10      556.13      553.44     39.67 o
 -10   6  10       26.30       40.06     33.09 o
  -9   6  10      675.93      797.66     46.74 o
  -8   6  10     1859.58     1930.89     66.02 o
  -7   6  10        2.34       -9.54     35.52 o
  -6   6  10     5746.23     5784.95     92.27 o
  -5   6  10      667.67      753.02     40.32 o
  -4   6  10     4371.65     4382.89     79.34 o
  -3   6  10      521.15      532.59     39.11 o
  -2   6  10      418.69      508.59     38.18 o
  -1   6  10      802.15      755.47     41.06 o
   0   6  10     1424.62     1429.45     48.53 o
   1   6  10      342.50      333.10     54.14 o
   2   6  10     1034.19     1092.22     56.04 o
   3   6  10      647.84      571.65     60.05 o
   4   6  10      689.97      638.38     49.67 o
   5   6  10       10.23       29.51     39.15 o
   6   6  10     3041.24     3170.19     98.96 o
   7   6  10     4362.81     4283.40     90.63 o
   8   6  10       20.26      -45.31     45.31 o
   9   6  10      775.73      724.74     57.17 o
  10   6  10        6.42      -32.96     32.96 o
  11   6  10      958.04     1078.08     76.67 o
  12   6  10       99.20      148.42     50.03 o
  13   6  10     1253.46     1191.19     83.23 o
  14   6  10      101.86       77.25     68.24 o
  15   6  10       18.24       -8.32     66.74 o
  16   6  10        3.36       -1.16     69.79 o
 -19   7  10       39.97      119.68    129.89 o
 -18   7  10      218.51      267.94    131.67 o
 -17   7  10        0.29       -7.15    112.03 o
 -16   7  10        9.15      167.66    119.68 o
 -15   7  10      118.19      -15.06    114.32 o
 -14   7  10      130.98       56.96     89.82 o
 -13   7  10      665.17      669.97     58.01 o
 -12   7  10      540.80      468.17     48.62 o
 -11   7  10      462.34      520.27     59.38 o
 -10   7  10       11.60      -17.39     41.30 o
  -9   7  10      708.91      738.49     53.46 o
  -8   7  10     2935.77     2961.35     82.23 o
  -7   7  10        6.71       20.89     38.90 o
  -6   7  10     1147.36     1296.86     59.57 o
  -5   7  10      283.14      296.94     47.02 o
  -4   7  10     3010.32     3147.08     74.39 o
  -3   7  10      299.32      264.62     44.51 o
  -2   7  10      128.01      137.26     36.91 o
  -1   7  10      533.49      624.57     99.79 o
   0   7  10      259.90      293.16     41.98 o
   1   7  10        3.77      -24.85     40.35 o
   2   7  10      292.88      201.02     45.89 o
   3   7  10       73.45       82.01     42.57 o
   4   7  10     1308.86     1329.71     74.44 o
   5   7  10      107.47       96.19     43.81 o
   6   7  10       37.74       56.10     39.46 o
   7   7  10     1248.69     1148.22     99.13 o
   8   7  10       67.13       19.32     47.36 o
   9   7  10       79.33      -54.42     54.42 o
  10   7  10       40.63       42.20     58.43 o
  11   7  10       97.43       66.05     59.38 o
  12   7  10       85.87       34.30     71.20 o
  13   7  10      119.48      109.00     74.30 o
  14   7  10      183.24      212.64     74.61 o
  15   7  10       30.66      -60.00     70.04 o
 -18   8  10       76.75      222.52    137.80 o
 -17   8  10       86.28      -21.18    121.98 o
 -16   8  10     1350.85     1454.55    179.65 o
 -15   8  10       83.53      -33.94    118.41 o
 -14   8  10      138.57      275.60    127.59 o
 -13   8  10     2878.03     2720.41    271.90 o
 -12   8  10      807.11      657.31     77.30 o
 -11   8  10      546.82      363.92     69.25 o
 -10   8  10       16.03      -26.00     42.43 o
  -9   8  10       20.05       13.92     44.45 o
  -8   8  10     8219.33     8339.43    159.98 o
  -7   8  10      960.89     1014.82     61.13 o
  -6   8  10     3257.71     3289.93    109.41 o
  -5   8  10      112.46      -41.98     41.98 o
  -4   8  10     1421.97     1355.79     65.48 o
  -3   8  10       77.89       72.84     42.89 o
  -2   8  10     4308.93     4327.07     95.43 o
  -1   8  10      223.97      222.55     45.61 o
   0   8  10     1869.63     1827.11     76.73 o
   1   8  10      837.14      814.51     66.63 o
   2   8  10     3065.79     3331.83     97.57 o
   3   8  10       30.06       32.75     46.42 o
   4   8  10     2070.65     1963.70     95.57 o
   5   8  10      774.16      774.98     59.79 o
   6   8  10       35.37      -15.58     40.37 o
   7   8  10     1289.46     1304.02     66.04 o
   8   8  10      609.16      690.50    117.29 o
   9   8  10      982.43     1185.45    121.11 o
  10   8  10      217.46      264.23     68.09 o
  11   8  10     2793.77     2562.26    135.09 o
  12   8  10        6.74      -82.17    214.10 o
  13   8  10      224.85      250.83    169.95 o
  14   8  10      113.96       62.71    121.08 o
 -17   9  10       62.93      -58.69    128.61 o
 -16   9  10       32.56     -118.15    118.15 o
 -15   9  10     1266.13     1160.06    176.08 o
 -14   9  10      441.28      426.92    146.99 o
 -13   9  10      476.79      657.61    151.58 o
 -12   9  10       19.24      -62.23     62.23 o
 -11   9  10     1424.69     1367.65     95.94 o
 -10   9  10      540.86      772.89     97.46 o
  -9   9  10     1754.32     1922.69     76.74 o
  -8   9  10      778.98      777.09     60.26 o
  -7   9  10      775.47      730.72     66.87 o
  -6   9  10        1.76      -32.60     45.37 o
  -5   9  10       40.57      -37.56     49.99 o
  -4   9  10      190.13      189.87     70.94 o
  -3   9  10      161.22      139.62     54.98 o
  -2   9  10       35.51        9.38     50.85 o
  -1   9  10      436.93      438.37     54.38 o
   0   9  10       26.49        9.55     50.15 o
   1   9  10       22.59      -40.91     49.01 o
   2   9  10        7.92      -39.74     51.33 o
   3   9  10     1048.78      993.38     67.60 o
   4   9  10     1740.88     1646.81    114.00 o
   5   9  10      674.77      805.63    129.68 o
   6   9  10       62.92        8.27     77.63 o
   7   9  10      462.87      532.56     78.27 o
   8   9  10       66.45       51.30     74.69 o
   9   9  10       30.90      -71.19     71.19 o
  10   9  10       39.63        0.67     75.56 o
  11   9  10       54.14      -73.51     73.51 o
  12   9  10        1.36      -72.71     75.55 o
  13   9  10      383.58      294.26     89.70 o
 -16  10  10        2.53      -87.53    136.27 o
 -15  10  10     1065.63     1001.85    179.90 o
 -14  10  10      108.68      -64.56    132.70 o
 -13  10  10     1229.02     1437.70    191.39 o
 -12  10  10      110.49      125.55    131.16 o
 -11  10  10      619.99      775.50    237.07 o
 -10  10  10     5245.20     5470.54    165.65 o
  -9  10  10     1112.78     1233.75     79.56 o
  -8  10  10       69.12      126.41     57.00 o
  -7  10  10      353.26      360.19     62.12 o
  -6  10  10     8110.86     8159.86    161.76 o
  -5  10  10      719.68      847.34     71.12 o
  -4  10  10     2065.86     2184.43     91.37 o
  -3  10  10       48.67       62.64     53.67 o
  -2  10  10     3550.42     3709.84    121.84 o
  -1  10  10      445.12      408.52     60.68 o
   0  10  10      913.98     1012.00     96.52 o
   1  10  10      163.58      179.09     55.07 o
   2  10  10     1771.37     1969.96     86.41 o
   3  10  10      460.71      538.16     74.95 o
   4  10  10       20.21       -4.46     77.71 o
   5  10  10       89.40        0.77     80.02 o
   6  10  10      848.05      606.35     99.24 o
   7  10  10        7.23       52.99    164.59 o
   8  10  10        3.67      -60.70     81.38 o
   9  10  10     3926.65     3534.71    163.92 o
  10  10  10       45.23      102.00    100.54 o
  11  10  10      948.41      951.90    168.29 o
 -14  11  10       23.28       86.76    151.07 o
 -13  11  10      905.86      856.40    177.86 o
 -12  11  10       12.31       96.46    147.75 o
 -11  11  10       23.83      210.53    146.73 o
 -10  11  10     1023.58      890.85    170.97 o
  -9  11  10     1876.36     2115.74    124.26 o
  -8  11  10       71.86      156.27    149.07 o
  -7  11  10      177.50      259.77     69.50 o
  -6  11  10        5.02       98.17     59.94 o
  -5  11  10     1144.43     1081.81     79.51 o
  -4  11  10       19.05       36.96     57.64 o
  -3  11  10      745.64      660.90     70.98 o
  -2  11  10      124.02      -23.94     76.86 o
  -1  11  10        2.07      -14.97     55.02 o
   0  11  10      123.78      184.90     69.45 o
   1  11  10     1164.92     1169.47    126.42 o
   2  11  10      571.24      477.95     99.32 o
   3  11  10        1.67      -60.04     81.20 o
   4  11  10       88.27       88.24     86.71 o
   5  11  10      578.76      486.90    101.34 o
   6  11  10      208.63      372.68    100.66 o
   7  11  10        2.38      -19.67    180.54 o
   8  11  10      365.51      385.58    100.46 o
   9  11  10      134.95       43.98    134.48 o
 -11  12  10      871.30      595.09    174.04 o
 -10  12  10     1987.12     1819.20    214.61 o
  -9  12  10      328.31      232.98    145.71 o
  -8  12  10     2554.15     2153.60    297.80 o
  -7  12  10      142.79      153.79     78.78 o
  -6  12  10      422.12      500.03     87.68 o
  -5  12  10        4.40      -12.99     59.59 o
  -4  12  10     3359.71     2984.18    113.16 o
  -3  12  10        9.20      -36.96     58.89 o
  -2  12  10      143.93       47.25     62.24 o
  -1  12  10       16.86      -26.02     57.26 o
   0  12  10     1550.93     1889.41    239.21 o
   1  12  10      217.29      129.54     93.09 o
   2  12  10      670.56      866.84    119.30 o
   3  12  10        8.49      -57.55     87.13 o
   4  12  10      297.63      299.91    101.20 o
   5  12  10        6.15      -37.24     90.48 o
   6  12  10        2.25      -48.42     89.98 o
   7  12  10      290.04      335.18    103.79 o
  -8  13  10       85.83      420.03    161.02 o
  -7  13  10      637.66      398.54    114.76 o
  -6  13  10        0.32      -41.21     96.86 o
  -5  13  10      399.40      547.10    127.21 o
  -4  13  10       62.68       -9.12    130.38 o
  -3  13  10       97.05       13.99     75.47 o
  -2  13  10      665.24      701.98     92.85 o
  -1  13  10      281.40      347.87     83.18 o
   0  13  10      386.21      315.75    104.37 o
   1  13  10        2.68      -89.10     89.10 o
   2  13  10      172.25      240.76    105.33 o
   3  13  10       11.12      -95.90     95.90 o
   4  13  10      257.59      270.40    109.00 o
 -22   1  11      319.09      393.26     88.01 o
 -21   1  11     3729.99     3831.27    152.19 o
 -20   1  11       93.38       71.59     73.52 o
 -19   1  11     5043.13     4921.99    354.71 o
 -18   1  11      177.09      241.00     70.82 o
 -17   1  11     1505.85     1522.86     80.19 o
 -16   1  11      825.60      902.54     45.21 o
 -15   1  11    10973.03    11266.80    127.96 o
 -14   1  11     2615.52     2727.58     74.41 o
 -13   1  11     4716.84     4605.24     72.38 o
 -12   1  11     1959.02     1879.25     50.87 o
 -11   1  11     1397.21     1446.58     53.59 o
 -10   1  11     5762.07     5911.07     79.18 o
  -9   1  11      651.63      734.78     30.68 o
  -8   1  11     2792.73     2533.78     48.32 o
  -7   1  11      363.10      350.27     25.73 o
  -6   1  11     1043.85     1457.44     38.01 o
  -5   1  11     1049.35      823.16     30.25 o
  -4   1  11     6269.76     7724.93    108.90 o
  -3   1  11      312.97      260.82     23.04 o
  -2   1  11     4480.48     4222.22     56.94 o
  -1   1  11      571.71      600.45     26.70 o
   0   1  11    35519.41    35986.00    282.62 o
   1   1  11     3216.03     3259.90     52.55 o
   2   1  11    43322.76    42927.63    356.14 o
   3   1  11     1688.32     1756.19     43.70 o
   4   1  11     7078.55     6615.55     78.10 o
   5   1  11      485.29      421.76     35.36 o
   6   1  11     5073.67     5324.30     70.24 o
   7   1  11     6576.86     6533.53     91.82 o
   8   1  11      447.22      460.43     35.93 o
   9   1  11     1681.43     1682.49     54.03 o
  10   1  11      149.37       98.48     34.84 o
  11   1  11     1761.34     1870.57     62.32 o
  12   1  11      248.78      190.78     54.50 o
  13   1  11     1508.21     1490.33     52.52 o
  14   1  11       60.52       61.89     33.81 o
  15   1  11      126.84      176.35     68.92 o
  16   1  11      185.11      338.63     80.89 o
  17   1  11     1031.24     1013.84    101.82 o
 -22   2  11      120.29       27.29    138.95 o
 -21   2  11       52.61      -71.97     71.97 o
 -20   2  11      111.78       76.03     72.67 o
 -19   2  11       25.80       -7.48     73.11 o
 -18   2  11       27.95       84.43     94.29 o
 -17   2  11     1338.75     1712.47    157.69 o
 -16   2  11     1008.24     1006.56     47.80 o
 -15   2  11      104.76       32.89     29.75 o
 -14   2  11        2.58      -21.82     28.92 o
 -13   2  11     2299.67     2381.36     56.98 o
 -12   2  11       20.51      -24.62     24.62 o
 -11   2  11     1594.87     1731.20     63.15 o
 -10   2  11      420.81      489.38     32.23 o
  -9   2  11     2510.01     2521.06     47.36 o
  -8   2  11       29.29       40.93     20.98 o
  -7   2  11     1429.72     1392.58     35.47 o
  -6   2  11      677.68      628.27     27.37 o
  -5   2  11      322.49      360.00     23.78 o
  -4   2  11     1070.36     1216.41     31.75 o
  -3   2  11     1167.41     1280.98     34.05 o
  -2   2  11    12995.99    14567.00    124.61 o
  -1   2  11      763.72      762.36     38.23 o
   0   2  11     4940.06     5246.33     68.45 o
   1   2  11     5834.53     5438.56     69.38 o
   2   2  11      445.30      552.61     30.67 o
   3   2  11      564.49      460.79     28.56 o
   4   2  11     3396.92     3540.00     59.70 o
   5   2  11     3158.83     3520.35     65.42 o
   6   2  11       33.03       40.76     26.89 o
   7   2  11      189.54      233.61     26.40 o
   8   2  11     3044.96     3032.65     65.93 o
   9   2  11      534.74      578.26     40.65 o
  10   2  11      938.26     1025.35     48.19 o
  11   2  11        4.22       14.41     34.31 o
  12   2  11       58.12        1.98     36.70 o
  13   2  11      150.01      101.33     39.60 o
  14   2  11       28.66       47.23     38.18 o
  15   2  11        8.10      110.39     69.67 o
  16   2  11      439.88      419.44     60.20 o
  17   2  11       34.89      -73.24     73.24 o
 -21   3  11     1517.79     1426.35    106.45 o
 -20   3  11        1.82      -65.24     65.24 o
 -19   3  11      473.60      508.88     81.73 o
 -18   3  11        9.62      -33.75     91.23 o
 -17   3  11     9266.66     8695.14    181.73 o
 -16   3  11       15.71       21.70     34.88 o
 -15   3  11      183.39      237.51     32.78 o
 -14   3  11      164.86      106.09     31.87 o
 -13   3  11     2549.91     2721.49     61.65 o
 -12   3  11      400.62      375.17     38.01 o
 -11   3  11     2212.72     2393.86     63.65 o
 -10   3  11      383.75      413.24     33.23 o
  -9   3  11       20.27       18.25     26.78 o
  -8   3  11     1148.45     1123.41     34.55 o
  -7   3  11        8.23        4.98     20.52 o
  -6   3  11     2230.15     2343.43     47.24 o
  -5   3  11      164.40      182.35     24.02 o
  -4   3  11      551.19      674.38     29.55 o
  -3   3  11      469.64      445.49     26.11 o
  -2   3  11     1726.39     1747.17     45.78 o
  -1   3  11      312.19      358.21     27.59 o
   0   3  11      569.23      443.68     28.81 o
   1   3  11      565.25      700.29     30.61 o
   2   3  11     1051.10      995.03     86.45 o
   3   3  11      261.52      347.82     35.22 o
   4   3  11    10507.69    11240.61    130.80 o
   5   3  11      601.36      660.48     37.33 o
   6   3  11      212.72      279.51     40.11 o
   7   3  11       13.18       22.21     30.85 o
   8   3  11      457.81      562.69     40.68 o
   9   3  11     1017.48     1062.88     48.24 o
  10   3  11     1138.79     1144.95     50.71 o
  11   3  11      493.10      580.74     54.16 o
  12   3  11       61.13       54.07     35.19 o
  13   3  11       86.83      110.12     37.43 o
  14   3  11      307.64      329.08     57.11 o
  15   3  11     2550.18     2826.49    171.23 o
  16   3  11       15.34      -55.11     55.11 o
  17   3  11      426.08      443.51    100.03 o
 -21   4  11       61.72       68.90    108.96 o
 -20   4  11      191.98       80.89    103.86 o
 -19   4  11      106.16      199.55    107.18 o
 -18   4  11        0.61       12.50     96.97 o
 -17   4  11      272.50      203.48    123.89 o
 -16   4  11      121.49       77.99     58.68 o
 -15   4  11      500.39      474.12     37.24 o
 -14   4  11       74.00       38.88     31.77 o
 -13   4  11      154.15       89.66     34.70 o
 -12   4  11      947.55      986.20     46.84 o
 -11   4  11     1033.82     1165.09     58.28 o
 -10   4  11    10853.18    10560.47    128.43 o
  -9   4  11      209.98      239.04     34.21 o
  -8   4  11     6254.42     6009.57    107.87 o
  -7   4  11      595.83      715.83     37.69 o
  -6   4  11       16.53       35.54     23.69 o
  -5   4  11       22.73       34.55     23.02 o
  -4   4  11     6245.01     6950.33     85.80 o
  -3   4  11     1100.20     1017.43     34.19 o
  -2   4  11     8667.81     9302.55     95.11 o
  -1   4  11      587.32      643.75     28.35 o
   0   4  11     1018.47      924.95     33.97 o
   1   4  11       54.07       79.14     39.63 o
   2   4  11      725.20      697.36     45.64 o
   3   4  11     2008.16     1993.80     64.21 o
   4   4  11        0.12        0.60     33.47 o
   5   4  11     3099.67     3181.63     68.99 o
   6   4  11     2546.47     2564.06     62.06 o
   7   4  11        6.41      -22.04     32.38 o
   8   4  11      499.32      454.73     50.32 o
   9   4  11      695.67      777.81     47.54 o
  10   4  11       33.63       48.57     37.15 o
  11   4  11      303.50      283.79     41.13 o
  12   4  11        8.00       48.98     37.77 o
  13   4  11      787.53      841.78     60.43 o
  14   4  11        1.40      -35.51     51.93 o
  15   4  11       13.27        8.35    170.34 o
  16   4  11        7.88      -42.48     57.14 o
 -20   5  11       14.74      -94.93     94.93 o
 -19   5  11     3502.04     3197.96    207.72 o
 -18   5  11        0.05      -50.53     96.46 o
 -17   5  11      595.20      570.08    127.08 o
 -16   5  11       23.60       28.62     77.61 o
 -15   5  11     3457.11     3342.27     88.65 o
 -14   5  11       23.55       68.32     36.32 o
 -13   5  11     1121.40     1084.83     66.35 o
 -12   5  11     1812.44     1840.64     59.95 o
 -11   5  11     2939.51     3098.80     81.97 o
 -10   5  11     4501.38     4283.05     81.87 o
  -9   5  11     8881.29     8710.56    116.95 o
  -8   5  11     2097.57     2162.24     57.29 o
  -7   5  11     2801.17     2712.22     56.59 o
  -6   5  11     3454.64     3729.10     63.27 o
  -5   5  11     2314.43     2331.30     52.63 o
  -4   5  11    19605.65    20084.22    172.09 o
  -3   5  11       33.44       59.33     26.98 o
  -2   5  11      115.05        9.29     27.63 o
  -1   5  11      573.39      509.02     34.23 o
   0   5  11     3164.27     2905.34     58.89 o
   1   5  11     1301.16     1217.82     64.37 o
   2   5  11     3615.68     3521.39     67.54 o
   3   5  11       98.91       54.86     35.11 o
   4   5  11     2533.45     2337.63    112.45 o
   5   5  11      317.82      363.44     44.05 o
   6   5  11     2482.05     2644.86     67.55 o
   7   5  11      113.27       18.13     43.68 o
   8   5  11      271.82      295.03     40.90 o
   9   5  11      564.00      516.24     46.26 o
  10   5  11       33.40       -5.31     37.79 o
  11   5  11      333.35      454.96     52.11 o
  12   5  11      335.07      342.17     53.16 o
  13   5  11     4486.50     4318.55    124.41 o
  14   5  11       72.59       66.49     58.97 o
  15   5  11      297.18      308.98     72.30 o
  16   5  11       16.27       -8.92    198.53 o
 -20   6  11      185.21       52.82    111.77 o
 -19   6  11      120.77        3.57    115.85 o
 -18   6  11      122.64       38.28    118.66 o
 -17   6  11        3.99      -91.61    104.63 o
 -16   6  11        9.29      -75.53    103.86 o
 -15   6  11     1382.33     1527.11    129.12 o
 -14   6  11       51.21      -20.41     34.07 o
 -13   6  11      268.51      357.32     41.81 o
 -12   6  11     1784.31     1609.44     65.43 o
 -11   6  11       92.78       38.12     32.78 o
 -10   6  11      280.69      286.10     38.51 o
  -9   6  11     1477.99     1717.74     54.91 o
  -8   6  11      904.62      974.50     49.37 o
  -7   6  11       66.96       71.11     38.82 o
  -6   6  11     3929.47     3774.93     77.62 o
  -5   6  11      420.15      469.24     40.53 o
  -4   6  11     1149.53     1151.52     46.19 o
  -3   6  11      738.41      718.18     43.17 o
  -2   6  11     1072.46     1196.43     47.75 o
  -1   6  11      108.17       86.93     32.07 o
   0   6  11      360.44      530.78     41.32 o
   1   6  11     1180.65     1200.09     50.85 o
   2   6  11      229.79      289.95     45.43 o
   3   6  11      669.30      735.19     83.55 o
   4   6  11      314.33      295.91     46.08 o
   5   6  11       26.12       77.32     41.32 o
   6   6  11        7.97      -17.31     35.81 o
   7   6  11       99.11       44.94     35.51 o
   8   6  11        5.64        8.66     46.27 o
   9   6  11      338.38      262.34     58.53 o
  10   6  11      271.49      290.63     50.90 o
  11   6  11      641.70      778.68     74.04 o
  12   6  11        3.55       28.67     61.28 o
  13   6  11       54.20      -60.30     60.30 o
  14   6  11        1.16      -86.38     86.38 o
  15   6  11      117.00      160.95    106.41 o
 -19   7  11     1029.57     1017.16    169.19 o
 -18   7  11        0.02      -43.13    115.60 o
 -17   7  11     2415.46     2664.37    210.53 o
 -16   7  11       42.59      119.17    125.30 o
 -15   7  11     1746.79     1773.02    176.33 o
 -14   7  11      446.15      269.85     90.38 o
 -13   7  11     4010.78     4085.89    121.84 o
 -12   7  11      263.57      329.32     47.12 o
 -11   7  11      636.07      668.88     53.28 o
 -10   7  11      723.17      637.79     53.27 o
  -9   7  11     2003.86     2001.07    105.68 o
  -8   7  11     6843.72     6669.41    118.06 o
  -7   7  11     5299.31     5276.44    104.06 o
  -6   7  11     9161.21     9409.72    140.88 o
  -5   7  11        3.07       -8.30     38.50 o
  -4   7  11    10557.74    10181.48    132.18 o
  -3   7  11       12.21       19.74     37.08 o
  -2   7  11     6735.60     6143.88    177.19 o
  -1   7  11      186.32      191.64     40.59 o
   0   7  11       14.91      -36.75     36.75 o
   1   7  11     1143.11     1153.77     64.46 o
   2   7  11      274.62      214.83     48.75 o
   3   7  11     2061.86     2105.73     93.36 o
   4   7  11      334.21      271.54     49.54 o
   5   7  11     2516.58     2597.24     98.49 o
   6   7  11     3147.05     2994.09     79.48 o
   7   7  11     1112.77     1025.26     52.20 o
   8   7  11     1911.37     1933.67     95.14 o
   9   7  11     1180.14     1117.87     82.26 o
  10   7  11      215.11      277.65     66.46 o
  11   7  11     3405.11     3069.48    119.89 o
  12   7  11       37.16       44.59     92.89 o
  13   7  11     1036.68     1191.82    102.78 o
  14   7  11        5.77      -96.69    140.86 o
 -18   8  11      299.46       53.08    136.27 o
 -17   8  11      114.26       69.41    131.67 o
 -16   8  11      964.60     1229.47    171.99 o
 -15   8  11        3.39       12.25    123.25 o
 -14   8  11        6.42     -110.49    110.49 o
 -13   8  11      929.37      577.85    109.47 o
 -12   8  11        1.22      -24.62     58.70 o
 -11   8  11      668.92      642.73     62.02 o
 -10   8  11       82.12      136.46     45.97 o
  -9   8  11      212.02      199.20     49.06 o
  -8   8  11     1497.55     1626.85     86.10 o
  -7   8  11     3392.14     3603.86    106.37 o
  -6   8  11       71.47       38.12     44.74 o
  -5   8  11      734.29      864.13     58.89 o
  -4   8  11      511.08      529.26     58.25 o
  -3   8  11      924.79      880.52     62.64 o
  -2   8  11       33.37       -2.71     42.60 o
  -1   8  11     1280.93     1260.85     61.53 o
   0   8  11       17.41      -41.49     41.49 o
   1   8  11      184.34      146.34     52.07 o
   2   8  11       69.05       73.84     50.90 o
   3   8  11       16.14       63.91     47.04 o
   4   8  11        0.73      -39.58     39.58 o
   5   8  11     2361.79     2173.80     80.50 o
   6   8  11      765.45      728.54     69.13 o
   7   8  11       79.04       -1.14     93.62 o
   8   8  11      844.08      785.53     81.18 o
   9   8  11       69.26       55.93     93.28 o
  10   8  11       25.52       27.71    118.41 o
  11   8  11      159.07      176.71     81.42 o
  12   8  11       14.15      -72.53     72.53 o
  13   8  11      101.94       71.85     77.43 o
 -17   9  11      436.53      180.93    145.45 o
 -16   9  11       31.64     -106.41    123.25 o
 -15   9  11      365.42      321.79    147.50 o
 -14   9  11        5.32        4.08    128.61 o
 -13   9  11      189.97      188.84    131.93 o
 -12   9  11      297.29      291.42     95.45 o
 -11   9  11     4803.76     4677.52    148.47 o
 -10   9  11     2134.11     2199.90     91.74 o
  -9   9  11     1557.67     1651.83     73.86 o
  -8   9  11     1570.95     1457.31     77.37 o
  -7   9  11      812.92      868.45     62.47 o
  -6   9  11     3615.49     3522.87    127.01 o
  -5   9  11      275.57      330.61     58.88 o
  -4   9  11      387.92      447.90     61.04 o
  -3   9  11       21.06       35.58     50.76 o
  -2   9  11     2301.18     2545.23     93.22 o
  -1   9  11      139.86      109.77     48.58 o
   0   9  11     2329.15     2199.56     77.36 o
   1   9  11       17.22      -42.15     48.00 o
   2   9  11      887.25      773.61     65.15 o
   3   9  11      218.02      141.64     51.49 o
   4   9  11      777.92      887.57    101.49 o
   5   9  11        2.89      -37.55     75.85 o
   6   9  11      231.61      144.24     70.23 o
   7   9  11       28.60       65.43     68.27 o
   8   9  11      189.90      151.99    103.48 o
   9   9  11      823.90      846.18    103.43 o
  10   9  11      177.14        5.49    109.86 o
  11   9  11      698.24      654.98     97.86 o
  12   9  11       13.83      -76.18     76.18 o
 -15  10  11       61.24     -121.72    121.72 o
 -14  10  11       15.54       40.57    129.38 o
 -13  10  11      450.95      617.29    157.96 o
 -12  10  11        6.84       89.57    127.85 o
 -11  10  11      349.48      311.75     98.60 o
 -10  10  11       14.06      -33.36     70.89 o
  -9  10  11     1541.80     1588.00    121.33 o
  -8  10  11     1896.97     2152.12     94.76 o
  -7  10  11        2.76       57.84     55.11 o
  -6  10  11      105.61      119.59     73.08 o
  -5  10  11     2032.51     1977.63     89.77 o
  -4  10  11     1780.64     1610.30     83.71 o
  -3  10  11      974.75     1018.09     72.58 o
  -2  10  11       55.91       17.75     53.04 o
  -1  10  11      166.54      183.51     57.43 o
   0  10  11     1676.89     1669.71     82.76 o
   1  10  11       25.73      103.68     53.11 o
   2  10  11        2.32      -19.89     56.91 o
   3  10  11      551.03      671.18     98.33 o
   4  10  11       72.61       45.18     81.63 o
   5  10  11        1.28       36.37     99.14 o
   6  10  11      190.98      271.73     94.37 o
   7  10  11      540.55      351.64     95.17 o
   8  10  11      106.36      108.98     90.69 o
   9  10  11        4.24      -50.38     82.41 o
  10  10  11      326.71      283.10     98.88 o
  11  10  11       31.69       56.93     89.16 o
 -13  11  11      943.71      894.16    183.22 o
 -12  11  11      584.22      614.48    160.26 o
 -11  11  11      995.57      912.28    173.78 o
 -10  11  11      642.83      446.06    149.03 o
  -9  11  11     2583.12     2490.54    128.81 o
  -8  11  11     1548.22     1635.39    109.20 o
  -7  11  11       25.47       16.24     56.95 o
  -6  11  11      749.25     1053.79     80.23 o
  -5  11  11      356.62      425.12     74.69 o
  -4  11  11     3513.51     3649.00    134.03 o
  -3  11  11      226.61      286.00     63.40 o
  -2  11  11     1928.85     1834.21     91.82 o
  -1  11  11      326.60      466.16     66.69 o
   0  11  11      152.59       21.87     56.26 o
   1  11  11        0.26      -69.61    116.75 o
   2  11  11     1626.64     1284.28    142.78 o
   3  11  11       99.37       28.61     86.87 o
   4  11  11       40.33      -36.77     87.33 o
   5  11  11        2.67       67.60     89.72 o
   6  11  11      149.40      233.84    106.92 o
   7  11  11      716.57      474.31    107.12 o
   8  11  11      335.22      367.17    102.84 o
   9  11  11       40.22        4.76    120.32 o
 -11  12  11      260.24      162.81    153.88 o
 -10  12  11      840.06      783.16    176.59 o
  -9  12  11      146.91       84.98    137.03 o
  -8  12  11      921.94      825.19    124.30 o
  -7  12  11      484.51      584.46     91.65 o
  -6  12  11       31.22      -20.43     73.28 o
  -5  12  11      466.59      526.70    105.01 o
  -4  12  11        6.00       99.83     63.50 o
  -3  12  11      836.91      869.66     80.59 o
  -2  12  11     1093.97      981.25     82.08 o
  -1  12  11       44.06       40.68     71.12 o
   0  12  11      225.22      172.83    126.63 o
   1  12  11       60.57       67.83    166.12 o
   2  12  11        4.56        8.82     89.74 o
   3  12  11       95.06      -87.16     87.16 o
   4  12  11      174.54      201.30    104.50 o
   5  12  11      164.89      205.96     99.24 o
   6  12  11      695.62      627.55    117.11 o
  -7  13  11      230.87      177.57    108.44 o
  -6  13  11      772.78      699.09    183.22 o
  -5  13  11       70.48      154.06    133.08 o
  -4  13  11      626.13      802.88    120.72 o
  -3  13  11      314.40      314.25     84.01 o
  -2  13  11      676.10      809.50    121.25 o
  -1  13  11       11.53     -107.69    107.69 o
   0  13  11     1149.96     1100.11    162.93 o
   1  13  11      107.83       33.70     96.89 o
   2  13  11      480.35      431.87    115.21 o
   3  13  11        2.12      -55.72     97.79 o
 -22   0  12       19.66      -79.36    109.47 o
 -21   0  12      945.66     1051.36    145.45 o
 -20   0  12      267.23      297.03    114.83 o
 -19   0  12     8411.75     7975.76    293.46 o
 -18   0  12      458.33      538.95    118.41 o
 -17   0  12      369.46      329.90     79.55 o
 -16   0  12     2128.13     2165.63     75.93 o
 -15   0  12     1172.08     1117.68     60.43 o
 -14   0  12        1.02        0.90     57.35 o
 -13   0  12     2702.87     2815.95     91.94 o
 -12   0  12      487.84      467.41    101.91 o
 -11   0  12     1593.91     1681.59     98.42 o
 -10   0  12        7.89       -1.15     45.80 o
  -9   0  12     1536.40     1511.50     56.74 o
  -8   0  12     4845.65     4914.39     94.63 o
  -7   0  12      344.86      311.73     37.00 o
  -6   0  12     5847.90     5209.12     95.47 o
  -5   0  12     4277.06     5658.65     99.19 o
  -4   0  12     1785.04     2987.41     88.80 o
  -3   0  12     4809.75     3916.67    135.65 o
  -2   0  12     1075.60     1478.21     55.45 o
  -1   0  12     1355.15     1164.27     47.73 o
   0   0  12     5150.21     5799.32     99.60 o
   1   0  12      154.42      123.16     34.91 o
   2   0  12       73.02       65.05     25.28 o
   3   0  12     3523.80     3117.79     63.50 o
   4   0  12       29.04       41.19     25.82 o
   5   0  12      586.86      624.46     35.00 o
   6   0  12     4681.93     4496.00    120.26 o
   7   0  12      132.84      113.45     49.46 o
   8   0  12     3568.55     3605.36    188.07 o
   9   0  12      335.69      264.18     60.22 o
  10   0  12        9.16        5.14     57.93 o
  11   0  12     1236.81     1309.49     75.82 o
  12   0  12     1065.81     1054.00     87.53 o
  13   0  12      857.62      958.61     83.83 o
  14   0  12      529.78      606.32     93.91 o
  15   0  12     1946.65     2125.42    135.76 o
  16   0  12      410.04      528.49     89.06 o
  17   0  12      565.42      734.67     95.44 o
 -22   1  12       12.24       28.72     79.58 o
 -21   1  12       17.28      -42.28     71.65 o
 -20   1  12      263.26      391.52    130.53 o
 -19   1  12      140.92      109.53     72.87 o
 -18   1  12      779.21      706.79     94.29 o
 -17   1  12      281.04      141.32     59.86 o
 -16   1  12      181.17      208.90     39.30 o
 -15   1  12     1860.78     1964.27     57.05 o
 -14   1  12       98.96       48.87     30.79 o
 -13   1  12       36.74       53.63     30.25 o
 -12   1  12     1172.67     1044.21     46.15 o
 -11   1  12      282.47      307.58     30.97 o
 -10   1  12      436.05      434.86     35.18 o
  -9   1  12     2784.35     3005.99     54.75 o
  -8   1  12      667.63      680.03     31.53 o
  -7   1  12     1155.17     1231.28     36.43 o
  -6   1  12     3164.85     3527.79     65.10 o
  -5   1  12     6114.86     6023.64     72.95 o
  -4   1  12    12819.79    14241.24    135.39 o
  -3   1  12     1330.24     1464.87     38.69 o
  -2   1  12      794.02      900.59     31.79 o
  -1   1  12     3829.87     3992.52     56.98 o
   0   1  12       87.98       55.22     24.15 o
   1   1  12     3432.65     3159.47     53.69 o
   2   1  12        0.66       24.05     16.57 o
   3   1  12      323.30      341.45     25.00 o
   4   1  12      193.06      191.66     23.12 o
   5   1  12      168.06      193.29     38.61 o
   6   1  12     3042.55     3295.87     58.09 o
   7   1  12      768.83      879.52     42.50 o
   8   1  12       66.64       26.95     31.89 o
   9   1  12      301.61      362.18     42.44 o
  10   1  12      203.81      181.09     40.22 o
  11   1  12     2921.90     2872.22     73.72 o
  12   1  12      598.46      670.56     46.61 o
  13   1  12     1882.78     1923.90     64.94 o
  14   1  12        5.90       23.13     53.86 o
  15   1  12      317.69      372.49     61.43 o
  16   1  12        0.14       -1.53     77.07 o
  17   1  12      391.52      633.37     95.18 o
 -22   2  12     1134.92     1241.63    230.69 o
 -21   2  12     2224.54     2317.68    128.02 o
 -20   2  12      772.90      769.74     93.63 o
 -19   2  12      850.56      894.67     91.93 o
 -18   2  12      219.76      292.17     73.35 o
 -17   2  12     5985.41     5660.38    146.38 o
 -16   2  12        0.28       38.78     29.81 o
 -15   2  12     1308.76     1271.41     49.87 o
 -14   2  12       63.90       84.30     32.15 o
 -13   2  12     4945.04     5006.83     79.07 o
 -12   2  12      509.46      523.18     36.95 o
 -11   2  12    11668.76    11199.85    133.60 o
 -10   2  12      941.34     1015.96     46.07 o
  -9   2  12    12146.87    11610.96    114.61 o
  -8   2  12        6.88      -10.33     21.36 o
  -7   2  12     4774.60     4443.27     59.93 o
  -6   2  12      392.00      325.27     24.91 o
  -5   2  12      166.62      147.04     21.96 o
  -4   2  12    19119.79    17750.54    141.49 o
  -3   2  12     1003.66     1080.60     32.89 o
  -2   2  12     4466.36     3730.70     53.16 o
  -1   2  12      190.03      206.49     25.35 o
   0   2  12     5176.75     4852.42     67.85 o
   1   2  12        0.85        2.07     21.71 o
   2   2  12    10575.84    10171.20    113.24 o
   3   2  12       13.09      -16.25     20.76 o
   4   2  12     6002.41     5707.66     79.04 o
   5   2  12     1376.85     1534.07     56.90 o
   6   2  12     1936.36     1677.86     55.10 o
   7   2  12      129.30      142.70     38.30 o
   8   2  12      422.37      431.00     43.91 o
   9   2  12      353.01      382.80     40.28 o
  10   2  12      275.69      290.42     40.14 o
  11   2  12     3429.11     3437.07     90.82 o
  12   2  12       24.59       -5.85     38.58 o
  13   2  12      648.85      690.53     50.76 o
  14   2  12      423.04      337.69     64.07 o
  15   2  12      536.49      506.58     71.96 o
  16   2  12      125.19       89.82     56.92 o
 -21   3  12       72.67       71.84    109.22 o
 -20   3  12       44.38       31.54    115.85 o
 -19   3  12       46.42      -55.23     65.75 o
 -18   3  12       57.41       90.50     68.53 o
 -17   3  12      109.82       15.26     99.01 o
 -16   3  12       38.38       63.12     35.40 o
 -15   3  12       30.05      -22.74     30.32 o
 -14   3  12        4.17      -19.21     31.47 o
 -13   3  12      273.80      267.70     38.39 o
 -12   3  12     1002.32     1124.52     45.20 o
 -11   3  12       26.76       60.89     28.76 o
 -10   3  12     1596.33     1628.85     48.88 o
  -9   3  12      877.90     1225.07     45.22 o
  -8   3  12       20.65       -4.87     22.73 o
  -7   3  12       21.85      -21.37     21.37 o
  -6   3  12     3109.87     3295.95     55.97 o
  -5   3  12      147.27      119.40     24.09 o
  -4   3  12       97.72      176.28     24.35 o
  -3   3  12     2512.81     2279.45     46.00 o
  -2   3  12     7548.59     8270.26     95.50 o
  -1   3  12     1289.93     1191.71     43.70 o
   0   3  12       46.84       19.66     23.36 o
   1   3  12       10.07        1.26     22.63 o
   2   3  12     3004.83     3118.55     99.65 o
   3   3  12      253.25      311.70     37.83 o
   4   3  12       74.78       20.65     30.19 o
   5   3  12      188.21      139.05     39.51 o
   6   3  12     1106.49     1174.51     63.61 o
   7   3  12       43.75       31.10     32.29 o
   8   3  12        0.03       12.55     33.79 o
   9   3  12      701.48      715.83     45.73 o
  10   3  12       28.05       54.93     36.00 o
  11   3  12       14.95       57.81     37.09 o
  12   3  12      141.74      174.48     39.58 o
  13   3  12      571.95      787.85    123.56 o
  14   3  12       10.74      -36.26    103.35 o
  15   3  12       38.96       85.30     78.09 o
  16   3  12        1.22       62.71     60.18 o
 -21   4  12      955.21      825.26    139.59 o
 -20   4  12      494.35      471.32    123.76 o
 -19   4  12     2142.08     2186.92    178.63 o
 -18   4  12      331.59      374.69    152.98 o
 -17   4  12     5674.77     5892.12    180.69 o
 -16   4  12       61.31       48.47     41.49 o
 -15   4  12     4869.15     4839.04     81.38 o
 -14   4  12        0.46      -30.57     30.57 o
 -13   4  12     1975.17     1785.71     60.46 o
 -12   4  12      523.44      534.79     50.28 o
 -11   4  12     5447.07     5145.06    161.82 o
 -10   4  12      851.24      820.79     45.39 o
  -9   4  12      285.87      246.49     35.27 o
  -8   4  12     3860.90     3598.21     72.46 o
  -7   4  12      483.93      405.94     38.65 o
  -6   4  12    11312.43    10516.72    108.12 o
  -5   4  12     7066.63     7000.43     83.57 o
  -4   4  12     4515.04     4319.79     64.03 o
  -3   4  12     1692.98     1664.01     47.28 o
  -2   4  12    10349.07    10396.15    113.76 o
  -1   4  12        4.88      -25.10     25.10 o
   0   4  12       55.80       43.26     27.68 o
   1   4  12      369.96      414.28     36.86 o
   2   4  12     4205.15     4034.98    115.01 o
   3   4  12     2948.48     2532.07     73.02 o
   4   4  12    12522.89    12451.45    166.72 o
   5   4  12     2732.11     2615.07     66.45 o
   6   4  12     4364.51     4123.91     95.04 o
   7   4  12      393.54      448.90     39.32 o
   8   4  12      469.18      437.05     46.35 o
   9   4  12      853.02      945.11     50.68 o
  10   4  12     1827.46     1806.16     61.87 o
  11   4  12      857.29      937.55     51.58 o
  12   4  12       21.73       66.03     45.37 o
  13   4  12     1210.54     1366.96     80.08 o
  14   4  12       49.88       30.99     64.81 o
  15   4  12     1172.46     1197.83     88.50 o
  16   4  12        4.40       -9.87     60.81 o
 -20   5  12       41.37       97.99    110.75 o
 -19   5  12        0.10      -95.44    113.05 o
 -18   5  12        4.99      -53.59    105.39 o
 -17   5  12      203.88      249.57    116.36 o
 -16   5  12      139.18      123.79     80.12 o
 -15   5  12      267.14      235.98     61.44 o
 -14   5  12      545.49      598.11     49.64 o
 -13   5  12      304.48      334.35     41.66 o
 -12   5  12     1416.21     1201.96     82.50 o
 -11   5  12       90.09       88.50     37.18 o
 -10   5  12      159.23       76.73     36.06 o
  -9   5  12     2896.27     2899.91     71.62 o
  -8   5  12       82.36       82.48     34.26 o
  -7   5  12     1214.07     1270.85     50.48 o
  -6   5  12     1640.56     1674.27     46.89 o
  -5   5  12     4114.25     3982.75     66.66 o
  -4   5  12      255.44      313.84     30.45 o
  -3   5  12     2078.29     1949.78     48.34 o
  -2   5  12      981.84      899.27     38.62 o
  -1   5  12      140.70      128.46     29.20 o
   0   5  12       71.18       97.16     29.77 o
   1   5  12      145.29      122.61     39.90 o
   2   5  12      110.95       81.62     41.29 o
   3   5  12      235.10      207.15     40.92 o
   4   5  12     4050.58     4000.11     91.79 o
   5   5  12        1.68      -34.81     34.81 o
   6   5  12     5841.89     5685.43     95.99 o
   7   5  12      319.94      311.91     41.40 o
   8   5  12       53.71       21.56     37.12 o
   9   5  12      538.63      461.46     45.07 o
  10   5  12       19.90      -35.98     37.29 o
  11   5  12      989.13     1069.61     91.46 o
  12   5  12       31.25      147.67     60.00 o
  13   5  12        6.16       35.04     59.77 o
  14   5  12       22.31       11.80     56.66 o
  15   5  12        0.66      -27.99    106.67 o
 -20   6  12       74.73      -72.98    118.15 o
 -19   6  12     1279.94     1323.13    169.44 o
 -18   6  12      170.38       87.78    120.96 o
 -17   6  12      711.05      672.41    141.63 o
 -16   6  12        3.71       19.14    107.43 o
 -15   6  12     2060.72     2067.71    133.49 o
 -14   6  12      248.34      126.52     61.25 o
 -13   6  12     2081.94     2005.73     66.05 o
 -12   6  12       41.10       24.42     25.05 o
 -11   6  12     1653.57     1494.14     59.34 o
 -10   6  12        3.39        4.44     37.29 o
  -9   6  12     1660.10     1912.86     58.14 o
  -8   6  12     2399.02     2383.66     69.13 o
  -7   6  12      679.99      711.73     46.39 o
  -6   6  12      759.41      797.36     51.08 o
  -5   6  12       19.46      -20.16     33.76 o
  -4   6  12      732.04      868.69     43.56 o
  -3   6  12      470.39      527.17     38.69 o
  -2   6  12       28.67       14.57     32.57 o
  -1   6  12       14.44      -20.13     33.58 o
   0   6  12       37.40       12.74     34.09 o
   1   6  12      297.82      290.33     38.18 o
   2   6  12     2333.98     2374.31     79.48 o
   3   6  12      345.50      362.55     60.86 o
   4   6  12      307.65      287.77     47.34 o
   5   6  12      514.51      580.19     52.70 o
   6   6  12     2756.24     2814.61     76.07 o
   7   6  12     1861.63     1789.36     76.83 o
   8   6  12     1565.19     1623.42     74.06 o
   9   6  12       37.92        7.31     43.30 o
  10   6  12       24.64       -8.67     45.12 o
  11   6  12      383.36      284.93     66.98 o
  12   6  12      816.03      808.13     80.00 o
  13   6  12     1888.05     1706.96    109.57 o
  14   6  12      220.71      206.99     75.54 o
 -19   7  12      351.13      281.98    140.61 o
 -18   7  12        1.45       -3.06    118.92 o
 -17   7  12       13.07      -97.48    114.83 o
 -16   7  12       43.72      121.47    126.32 o
 -15   7  12      302.55      481.28    136.52 o
 -14   7  12      290.57       85.91    158.72 o
 -13   7  12       99.79      176.78     65.98 o
 -12   7  12      120.91       44.64     66.04 o
 -11   7  12     3915.67     3796.90     95.19 o
 -10   7  12       28.37       42.25     43.54 o
  -9   7  12      125.77      100.90     49.08 o
  -8   7  12      214.92      219.73     46.71 o
  -7   7  12      383.96      377.05     49.37 o
  -6   7  12      132.56      176.18     44.70 o
  -5   7  12       54.59       23.14     40.83 o
  -4   7  12       38.14        0.15     36.78 o
  -3   7  12      697.47      862.80     54.09 o
  -2   7  12      418.47      444.17     49.49 o
  -1   7  12      130.16      104.50     41.12 o
   0   7  12     2488.80     2447.09     73.09 o
   1   7  12       12.75      -35.53     37.85 o
   2   7  12      567.83      521.92     59.04 o
   3   7  12      177.58      122.53     61.09 o
   4   7  12      578.82      691.84     58.61 o
   5   7  12      275.91      261.73     49.63 o
   6   7  12       12.06       26.86     39.56 o
   7   7  12       40.07       33.52     41.29 o
   8   7  12       13.60       33.60     86.93 o
   9   7  12       43.44       84.97     61.64 o
  10   7  12       15.10      -34.28     60.69 o
  11   7  12      651.33      698.34     79.05 o
  12   7  12       18.75       70.24     73.70 o
  13   7  12       21.41      -69.39     69.39 o
  14   7  12       69.09       27.35     76.51 o
 -18   8  12       90.62      157.19    143.92 o
 -17   8  12      804.03      863.80    169.44 o
 -16   8  12        4.58     -114.07    120.45 o
 -15   8  12     1998.54     2202.74    203.13 o
 -14   8  12        5.71     -112.79    112.79 o
 -13   8  12      322.37      568.79    196.24 o
 -12   8  12       70.75       69.83     61.79 o
 -11   8  12     4248.27     4200.29    114.33 o
 -10   8  12      958.24      984.65     62.08 o
  -9   8  12       20.48        2.87     44.41 o
  -8   8  12     1508.19     1624.41     71.29 o
  -7   8  12     2608.43     2559.86     84.88 o
  -6   8  12     2647.53     2768.72     86.59 o
  -5   8  12     3128.26     3146.33     98.85 o
  -4   8  12       14.45       -7.51     48.25 o
  -3   8  12      450.66      408.72     51.39 o
  -2   8  12       10.89      -39.09     41.88 o
  -1   8  12      759.68      787.69     56.28 o
   0   8  12     5507.06     5346.14    105.71 o
   1   8  12      358.84      457.68     50.36 o
   2   8  12      510.87      445.70     57.03 o
   3   8  12      164.10      175.98     50.58 o
   4   8  12     1427.95     1395.45     70.37 o
   5   8  12      139.91       46.95     52.81 o
   6   8  12      113.19       17.50     65.55 o
   7   8  12      356.15      317.63     71.46 o
   8   8  12     2265.10     2202.35    170.12 o
   9   8  12      337.32      329.95     75.27 o
  10   8  12     1353.69     1464.78    194.19 o
  11   8  12      124.24      137.45     82.30 o
  12   8  12      110.57       78.14     80.46 o
  13   8  12       18.81       12.72     77.33 o
 -17   9  12        0.23       12.76    137.54 o
 -16   9  12      250.46      182.71    147.50 o
 -15   9  12      238.49      311.32    146.48 o
 -14   9  12      279.94      362.11    145.20 o
 -13   9  12     1789.31     1569.89    185.26 o
 -12   9  12      113.35      -13.95     85.09 o
 -11   9  12      350.44      358.55     75.62 o
 -10   9  12       82.60       81.47     70.24 o
  -9   9  12      125.75       65.72     48.77 o
  -8   9  12       40.12        9.85     47.40 o
  -7   9  12       81.72       86.55     54.50 o
  -6   9  12      330.42      483.19     96.98 o
  -5   9  12     1321.46     1461.94     78.80 o
  -4   9  12       57.42       57.02     61.48 o
  -3   9  12      159.43      158.34     54.02 o
  -2   9  12      295.16      261.80     56.51 o
  -1   9  12       17.53       10.03     45.74 o
   0   9  12       41.18      -26.63     49.39 o
   1   9  12       26.78       45.85     44.43 o
   2   9  12       75.76       43.17     50.81 o
   3   9  12        1.05        5.03     55.09 o
   4   9  12     2123.78     1964.16    238.34 o
   5   9  12       78.59       80.34     81.65 o
   6   9  12      183.58       75.83     69.65 o
   7   9  12      577.16      426.12     96.08 o
   8   9  12      362.94      391.38     90.34 o
   9   9  12      495.35      459.38     96.13 o
  10   9  12        3.83      -31.98     81.77 o
  11   9  12      302.68      198.59     90.65 o
 -15  10  12      301.11      502.20    158.47 o
 -14  10  12       73.64      -34.45    129.12 o
 -13  10  12      573.26      790.81    168.17 o
 -12  10  12       89.56        0.51    129.89 o
 -11  10  12      212.68      456.33    121.85 o
 -10  10  12     1418.95     1760.56    111.86 o
  -9  10  12     3708.04     3623.12    140.59 o
  -8  10  12      627.41      626.04     70.91 o
  -7  10  12     1336.46     1331.32     91.90 o
  -6  10  12      742.02      768.12     71.31 o
  -5  10  12     1040.51     1042.75     75.53 o
  -4  10  12     1584.71     1601.72     83.62 o
  -3  10  12      710.49      683.86     67.87 o
  -2  10  12     4584.85     4458.02    119.68 o
  -1  10  12        3.55      -50.25     50.25 o
   0  10  12      271.24      287.94     58.30 o
   1  10  12      143.08      142.85     59.08 o
   2  10  12     2865.90     2617.65    168.04 o
   3  10  12       96.38       60.89     83.87 o
   4  10  12      288.98      359.91     95.90 o
   5  10  12      995.67     1037.42    114.14 o
   6  10  12     1051.17     1084.67    116.72 o
   7  10  12      142.74      128.17     90.85 o
   8  10  12      840.09      808.33    113.81 o
   9  10  12     1540.44     1750.35    131.98 o
  10  10  12      829.11      699.56    115.22 o
 -13  11  12       55.15      -60.48    136.52 o
 -12  11  12      125.24      165.36    138.05 o
 -11  11  12       15.81      -31.90    135.76 o
 -10  11  12      268.04      116.11    136.01 o
  -9  11  12      949.14     1074.54    124.39 o
  -8  11  12       27.21       -3.52     72.71 o
  -7  11  12       44.46       12.73     58.78 o
  -6  11  12        0.83      -56.36     56.36 o
  -5  11  12      110.27       75.08     60.25 o
  -4  11  12       11.79      -55.85     55.85 o
  -3  11  12       58.98       55.04     58.81 o
  -2  11  12       54.30       60.75     56.47 o
  -1  11  12      427.20      294.04     63.05 o
   0  11  12      524.12      525.47     77.87 o
   1  11  12      266.28      254.16     73.89 o
   2  11  12        0.51      -23.58     85.16 o
   3  11  12      800.86      701.39    110.66 o
   4  11  12       67.80       44.57     91.03 o
   5  11  12       11.65        5.75    126.32 o
   6  11  12      147.89       83.44     92.88 o
   7  11  12      453.22      463.84    109.16 o
   8  11  12       10.76       52.79     93.12 o
 -11  12  12      433.34      303.16    158.21 o
 -10  12  12        1.83      -69.41    135.76 o
  -9  12  12      373.98      231.96    149.54 o
  -8  12  12      444.30      461.49    168.55 o
  -7  12  12      259.85      253.88     83.69 o
  -6  12  12       26.59       48.51    116.39 o
  -5  12  12      125.38       64.03     63.72 o
  -4  12  12     1775.66     1714.17     96.14 o
  -3  12  12      193.78      219.08     66.49 o
  -2  12  12      266.48      444.62     82.19 o
  -1  12  12      168.71      294.08     98.32 o
   0  12  12      475.15      366.20    199.17 o
   1  12  12       22.18       14.90     90.58 o
   2  12  12     2595.81     2687.33    164.77 o
   3  12  12      256.86      213.77    103.21 o
   4  12  12       46.95       -4.88     92.15 o
   5  12  12        1.16       47.60     96.98 o
  -6  13  12      119.04       64.18    102.06 o
  -5  13  12        3.28      -77.61    277.77 o
  -4  13  12      306.68      322.04    161.79 o
  -3  13  12      253.15      142.72    103.67 o
  -2  13  12      689.47      662.75    128.23 o
  -1  13  12      422.75      498.69    114.98 o
   0  13  12       94.25      252.11    105.29 o
   1  13  12      354.20      327.97    111.26 o
 -22   1  13      687.44      921.65    131.29 o
 -21   1  13      859.94      887.96     96.35 o
 -20   1  13     1511.14     1623.60    185.65 o
 -19   1  13     1908.64     1928.23    117.19 o
 -18   1  13      845.46      865.96     91.21 o
 -17   1  13     3131.94     3311.31    117.28 o
 -16   1  13       29.30       37.59     31.09 o
 -15   1  13     3484.23     3728.49     79.92 o
 -14   1  13        7.95       15.99     31.94 o
 -13   1  13     2804.47     2859.95     70.64 o
 -12   1  13      106.41       89.50     26.68 o
 -11   1  13       91.66       52.53     30.27 o
 -10   1  13     1677.13     1602.04     52.29 o
  -9   1  13     9411.57     9425.69    116.99 o
  -8   1  13     2721.97     2562.60     57.73 o
  -7   1  13     1989.72     1895.82     46.78 o
  -6   1  13     6155.81     6226.05     77.08 o
  -5   1  13     7949.36     7901.14     88.15 o
  -4   1  13      313.78      429.99     28.15 o
  -3   1  13       48.42       37.82     22.89 o
  -2   1  13    14913.00    14569.16    130.67 o
  -1   1  13      121.76      163.94     25.21 o
   0   1  13     4512.29     4370.10     65.61 o
   1   1  13      874.85      859.34     45.58 o
   2   1  13       93.01       29.05     13.68 o
   3   1  13      783.15      759.94     40.66 o
   4   1  13       40.19      -14.04     28.02 o
   5   1  13       27.55        9.33     29.68 o
   6   1  13     4408.10     4175.68     77.03 o
   7   1  13     1448.65     1453.86     51.47 o
   8   1  13     5546.24     5650.79     91.55 o
   9   1  13      976.73      876.39     52.88 o
  10   1  13      344.04      427.05     61.84 o
  11   1  13       36.25       45.08     39.38 o
  12   1  13     1495.24     1503.62     60.40 o
  13   1  13     2940.60     2780.06    111.18 o
  14   1  13      262.10      173.40     61.51 o
  15   1  13      958.69     1107.36     80.17 o
  16   1  13       78.23       31.00     58.46 o
 -21   2  13       64.84      115.53    126.70 o
 -20   2  13      222.29      264.98     80.20 o
 -19   2  13      170.27      220.23     75.11 o
 -18   2  13      556.43      535.27    123.13 o
 -17   2  13     2621.74     2475.80    130.46 o
 -16   2  13      433.90      469.72     41.23 o
 -15   2  13      777.32      693.98     42.07 o
 -14   2  13     2608.07     2589.26     64.23 o
 -13   2  13      214.27      214.42     38.03 o
 -12   2  13      747.97      743.16     45.38 o
 -11   2  13       70.84       52.96     30.37 o
 -10   2  13      874.96      871.15     41.15 o
  -9   2  13     4797.25     4593.82     74.22 o
  -8   2  13       70.98       94.74     24.48 o
  -7   2  13        7.92      -21.24     21.24 o
  -6   2  13       86.15       58.23     22.25 o
  -5   2  13    10731.63    11805.15    107.38 o
  -4   2  13     4369.63     4439.03     59.18 o
  -3   2  13     3384.70     3486.95     54.57 o
  -2   2  13      157.86       66.80     21.97 o
  -1   2  13     2882.13     2783.97     55.12 o
   0   2  13       38.65       23.30     23.87 o
   1   2  13     2370.91     2544.50     52.62 o
   2   2  13     5452.66     6134.70     85.10 o
   3   2  13       55.33       35.64     29.56 o
   4   2  13      168.99      182.20     34.28 o
   5   2  13       85.70       99.45     32.64 o
   6   2  13        3.91        7.36     32.81 o
   7   2  13       18.99       47.38     34.00 o
   8   2  13      753.95      932.30     48.43 o
   9   2  13      332.17      440.43     47.56 o
  10   2  13      784.51      874.80     48.29 o
  11   2  13        1.92      -24.32     38.84 o
  12   2  13      620.81      612.19     57.56 o
  13   2  13      365.58      302.54     88.17 o
  14   2  13      105.25      100.28     61.20 o
  15   2  13      339.25      336.02     68.28 o
  16   2  13      150.90      164.63     64.48 o
 -21   3  13      252.84      170.48    106.92 o
 -20   3  13       94.44        1.69     73.98 o
 -19   3  13      320.04      346.05     86.12 o
 -18   3  13      312.34      329.96     81.19 o
 -17   3  13     2336.62     2269.02    122.34 o
 -16   3  13      510.04      577.54     53.40 o
 -15   3  13      438.58      389.71     38.19 o
 -14   3  13        0.37      -29.74     29.74 o
 -13   3  13      262.37      220.90     35.25 o
 -12   3  13      257.01      252.48     41.56 o
 -11   3  13      897.71     1059.33     46.93 o
 -10   3  13      351.61      313.13     59.07 o
  -9   3  13      393.36      426.39     35.74 o
  -8   3  13      387.88      396.23     31.54 o
  -7   3  13     6356.71     6133.83     74.62 o
  -6   3  13      110.27      109.65     25.60 o
  -5   3  13     1580.68     1611.83     42.74 o
  -4   3  13     7294.69     7591.41     85.76 o
  -3   3  13     2845.50     2875.75     51.89 o
  -2   3  13      974.93     1040.21     47.99 o
  -1   3  13     1021.22      986.47     51.54 o
   0   3  13      163.44       63.23     25.59 o
   1   3  13      569.83      596.18     40.85 o
   2   3  13     5114.64     5027.08    104.01 o
   3   3  13      915.59      984.06     79.79 o
   4   3  13     9392.02     9743.69    115.80 o
   5   3  13      418.79      378.24     45.58 o
   6   3  13     1537.98     1567.81     63.25 o
   7   3  13        2.41       58.04     40.72 o
   8   3  13     1038.67      959.18     56.80 o
   9   3  13        5.65      -10.67     35.62 o
  10   3  13     7891.60     7760.63    114.60 o
  11   3  13     2666.04     2657.48     72.20 o
  12   3  13      512.76      605.61     63.21 o
  13   3  13       80.16       90.86     62.18 o
  14   3  13      890.59     1166.48     86.82 o
  15   3  13      909.33      944.40     83.04 o
 -21   4  13       28.86      112.03    108.96 o
 -20   4  13      353.88      309.03    115.85 o
 -19   4  13        1.73      -46.43    116.11 o
 -18   4  13        2.60      -15.31     73.14 o
 -17   4  13      242.26      161.19    113.05 o
 -16   4  13      709.40      586.24    108.41 o
 -15   4  13       89.39       50.13     39.45 o
 -14   4  13      452.51      477.11     43.80 o
 -13   4  13      716.86      718.75     48.90 o
 -12   4  13      349.03      377.55     43.06 o
 -11   4  13      163.05       88.27     36.73 o
 -10   4  13      633.22      631.56     44.31 o
  -9   4  13       14.47       30.18     34.00 o
  -8   4  13      211.48      173.51     35.20 o
  -7   4  13      974.08     1045.65     43.00 o
  -6   4  13      225.31      169.14     29.09 o
  -5   4  13     6273.70     6276.36     80.76 o
  -4   4  13      265.11      302.23     29.76 o
  -3   4  13     1302.30     1311.14     44.52 o
  -2   4  13      121.23      145.43     29.85 o
  -1   4  13      263.45      272.49     31.09 o
   0   4  13       62.22      135.19     35.50 o
   1   4  13       33.90       16.00     33.13 o
   2   4  13     1210.79     1258.15     70.89 o
   3   4  13       59.41       22.33     37.46 o
   4   4  13      842.97      806.59     75.27 o
   5   4  13       55.63       97.13     35.10 o
   6   4  13      642.16      706.04     55.70 o
   7   4  13        0.73      -18.30     42.71 o
   8   4  13        2.89       21.79     34.70 o
   9   4  13     1059.65     1079.25     74.98 o
  10   4  13     1075.58     1006.76     52.51 o
  11   4  13      109.81      152.28     77.31 o
  12   4  13      214.29      171.39     67.52 o
  13   4  13       52.20       61.19     56.36 o
  14   4  13       11.60      -56.16     56.16 o
  15   4  13       45.96       25.80     64.13 o
 -20   5  13      679.45      861.24    157.45 o
 -19   5  13     1202.76     1158.53    158.72 o
 -18   5  13       87.44      -76.30    104.88 o
 -17   5  13      384.60      316.94    126.57 o
 -16   5  13     1015.65      901.56    140.86 o
 -15   5  13     5370.97     4964.25    179.27 o
 -14   5  13       12.11      -34.55     34.55 o
 -13   5  13     1282.84     1245.00     55.72 o
 -12   5  13       71.40       64.02     34.22 o
 -11   5  13     1400.30     1425.06     57.19 o
 -10   5  13      201.26      199.54     43.50 o
  -9   5  13     1352.47     1322.02     54.35 o
  -8   5  13       78.99       14.28     34.32 o
  -7   5  13     1451.11     1261.81     80.17 o
  -6   5  13     1051.76     1195.93     55.68 o
  -5   5  13     1392.91     1319.70     48.55 o
  -4   5  13     6441.48     6220.60     90.46 o
  -3   5  13     5498.39     5270.17     83.56 o
  -2   5  13     1293.07     1272.86     50.88 o
  -1   5  13      278.34      240.72     40.94 o
   0   5  13     1339.23     1230.13     95.29 o
   1   5  13      132.24      127.01     43.09 o
   2   5  13     2365.58     2072.50     74.21 o
   3   5  13       91.49       69.57     41.45 o
   4   5  13     3271.94     3298.41     87.36 o
   5   5  13       23.65      -35.48     36.05 o
   6   5  13      486.15      488.46     47.30 o
   7   5  13       57.19       92.21     47.23 o
   8   5  13     1222.03     1211.51     53.76 o
   9   5  13     1905.34     1781.27     62.31 o
  10   5  13     1041.43     1060.88     61.84 o
  11   5  13      112.56       92.86     58.89 o
  12   5  13     1147.45     1610.13    157.57 o
  13   5  13      189.10      199.55     64.59 o
  14   5  13      142.36      209.26     73.97 o
  15   5  13      376.31      363.19     79.72 o
 -19   6  13      472.89      820.16    152.85 o
 -18   6  13      973.60      969.19    157.45 o
 -17   6  13      124.69       58.18    113.81 o
 -16   6  13        2.66     -105.39    105.39 o
 -15   6  13      579.10      487.47     94.10 o
 -14   6  13      750.20      757.86     77.09 o
 -13   6  13       61.81      156.51     40.78 o
 -12   6  13        0.46       18.96     37.31 o
 -11   6  13        3.04      -37.48     37.48 o
 -10   6  13      116.65        2.93     38.34 o
  -9   6  13      225.68      141.51     40.34 o
  -8   6  13       41.66      -12.31     40.63 o
  -7   6  13      212.25      221.89     40.29 o
  -6   6  13        9.11      -20.23     34.16 o
  -5   6  13      831.86      780.67     47.60 o
  -4   6  13       61.39       31.37     35.14 o
  -3   6  13     1478.67     1586.76     55.98 o
  -2   6  13      254.81      259.95     38.19 o
  -1   6  13       25.31       19.19     35.55 o
   0   6  13     1863.42     2007.13     61.16 o
   1   6  13        8.98       32.36     33.79 o
   2   6  13     9524.75     9751.21    156.02 o
   3   6  13       11.66        8.76     31.73 o
   4   6  13      224.26      189.56     59.55 o
   5   6  13     1438.25     1331.56     68.58 o
   6   6  13       13.38       32.87     37.83 o
   7   6  13      758.40      939.12     50.64 o
   8   6  13      703.60      677.22     66.95 o
   9   6  13      344.69      442.30     67.37 o
  10   6  13        2.14      -46.31     68.00 o
  11   6  13     1158.53     1401.70    151.46 o
  12   6  13        1.03      -61.91     61.91 o
  13   6  13        8.83       34.19     70.81 o
  14   6  13        3.55       -4.10     73.08 o
 -19   7  13      243.35      356.49    148.01 o
 -18   7  13     1355.29     1074.83    170.46 o
 -17   7  13     1968.90     1583.92    181.69 o
 -16   7  13      136.47       99.27    124.27 o
 -15   7  13      264.84      189.09    125.55 o
 -14   7  13      413.52      340.52     96.63 o
 -13   7  13     6055.03     5964.35    160.02 o
 -12   7  13       49.28       16.21     52.71 o
 -11   7  13      925.85     1175.38     69.99 o
 -10   7  13        1.37      -18.91     42.06 o
  -9   7  13     1418.92     1520.47     68.59 o
  -8   7  13      449.04      459.19     52.50 o
  -7   7  13     6553.35     7144.86    124.81 o
  -6   7  13     4129.86     4270.40    103.10 o
  -5   7  13     3647.98     3670.68     91.08 o
  -4   7  13     1992.08     1875.28     88.61 o
  -3   7  13      695.06      584.98     51.47 o
  -2   7  13     4665.10     4422.30     96.74 o
  -1   7  13      327.06      279.96     44.52 o
   0   7  13     3885.88     4146.33     88.94 o
   1   7  13        8.03      -38.69     38.69 o
   2   7  13     2186.87     2370.86     70.41 o
   3   7  13      764.67      949.73     61.09 o
   4   7  13      318.01      292.65     52.38 o
   5   7  13      320.06      306.80     51.87 o
   6   7  13     7475.23     7466.72    140.55 o
   7   7  13      150.97      178.52     64.68 o
   8   7  13     1058.26     1032.73     84.63 o
   9   7  13      109.11      162.01     65.77 o
  10   7  13        8.12      -48.43     62.95 o
  11   7  13      165.02       68.43    119.94 o
  12   7  13       57.44      -58.00     73.71 o
  13   7  13     1070.00     1166.13    107.06 o
 -18   8  13       28.99      -40.57    125.30 o
 -17   8  13       55.38      -17.10    126.57 o
 -16   8  13      342.52      464.69    147.50 o
 -15   8  13      404.84      458.05    143.92 o
 -14   8  13        8.64      -43.89    119.68 o
 -13   8  13      260.59      150.05    124.27 o
 -12   8  13      275.36      299.91     75.86 o
 -11   8  13      510.34      461.81     61.87 o
 -10   8  13     1117.90     1030.93     64.50 o
  -9   8  13      411.37      513.74     54.61 o
  -8   8  13     1099.64     1361.59     72.90 o
  -7   8  13      207.43      248.99     50.63 o
  -6   8  13      209.15      317.83     68.69 o
  -5   8  13     1440.36     1293.67     74.79 o
  -4   8  13      337.95      446.41     58.65 o
  -3   8  13        7.24      -39.45     47.73 o
  -2   8  13      148.25      114.02     46.30 o
  -1   8  13     1357.98     1423.42     65.60 o
   0   8  13        5.54      -37.49     42.02 o
   1   8  13     1005.07     1018.26     58.64 o
   2   8  13     3782.08     3818.17     89.66 o
   3   8  13      355.95      361.87     52.08 o
   4   8  13      446.70      333.35     61.04 o
   5   8  13      685.40      691.59    146.35 o
   6   8  13      396.96      456.36     75.60 o
   7   8  13        6.69      -28.68     64.72 o
   8   8  13       69.35       56.69     67.14 o
   9   8  13      143.09       36.35     78.29 o
  10   8  13        6.90       -8.49     80.30 o
  11   8  13       88.94      -65.29     79.93 o
  12   8  13       65.62      -65.92     81.89 o
 -16   9  13       46.28      141.12    140.61 o
 -15   9  13      712.09      730.08    166.12 o
 -14   9  13       11.37     -108.20    121.47 o
 -13   9  13      437.54      536.91    152.60 o
 -12   9  13      192.56      206.10    166.51 o
 -11   9  13     1983.75     1936.93    109.21 o
 -10   9  13        0.29      -50.45     50.45 o
  -9   9  13      812.02      826.54     71.77 o
  -8   9  13      330.82      237.73     60.60 o
  -7   9  13       44.16       46.75     66.17 o
  -6   9  13      333.26      247.37     59.67 o
  -5   9  13       24.94       30.18     51.67 o
  -4   9  13     1349.72     1405.45     78.15 o
  -3   9  13     1364.35     1593.42     79.39 o
  -2   9  13     4455.10     4474.00    114.13 o
  -1   9  13     2893.41     2987.41    112.28 o
   0   9  13     1176.03     1271.54     65.57 o
   1   9  13      403.45      404.69     53.46 o
   2   9  13      465.15      582.67     58.20 o
   3   9  13        0.70      -75.03     75.03 o
   4   9  13     1296.51     1341.57    116.74 o
   5   9  13       49.82      -76.08     79.90 o
   6   9  13      918.22      850.75    150.18 o
   7   9  13      397.64      272.87     91.79 o
   8   9  13     1819.20     1938.22    252.63 o
   9   9  13      173.63      181.50     89.29 o
  10   9  13      224.45      289.20     92.64 o
  11   9  13      289.15      187.72     94.56 o
 -15  10  13       11.99     -117.64    142.14 o
 -14  10  13       15.51      -29.35    132.70 o
 -13  10  13       48.77     -123.25    123.25 o
 -12  10  13      283.80      242.42    142.39 o
 -11  10  13       74.69       61.99    100.93 o
 -10  10  13      563.39      624.33     87.18 o
  -9  10  13       10.23      128.94     73.09 o
  -8  10  13       79.89      154.52     60.57 o
  -7  10  13        1.30      -54.29     54.29 o
  -6  10  13       22.98       12.55     54.73 o
  -5  10  13       20.03       38.24     54.87 o
  -4  10  13      216.10      273.48     61.33 o
  -3  10  13      224.31      229.38     67.40 o
  -2  10  13      179.50      221.63     58.08 o
  -1  10  13      473.19      614.18     78.49 o
   0  10  13      265.65      123.40     54.75 o
   1  10  13      269.69      184.62     56.36 o
   2  10  13       24.54       94.59     63.70 o
   3  10  13      143.95      -26.85     85.92 o
   4  10  13        3.56      -82.44     82.44 o
   5  10  13      144.81      172.96    121.08 o
   6  10  13        4.85       57.19     89.39 o
   7  10  13        1.91      -86.53     88.06 o
   8  10  13      285.87      227.20    132.31 o
   9  10  13        1.31      -61.92     85.07 o
 -13  11  13      870.55     1040.64    189.09 o
 -12  11  13       27.30       34.96    140.86 o
 -11  11  13     1018.67     1360.38    196.24 o
 -10  11  13       10.74       22.71    132.70 o
  -9  11  13     2090.90     2452.06    163.24 o
  -8  11  13       13.87       62.75     74.85 o
  -7  11  13      470.37      335.95     68.27 o
  -6  11  13       80.86      102.91     61.98 o
  -5  11  13      692.89      776.31     93.30 o
  -4  11  13      669.19      771.40     75.48 o
  -3  11  13      361.40      375.84     66.32 o
  -2  11  13        5.75      -36.35     55.94 o
  -1  11  13      212.76      263.74     74.37 o
   0  11  13      168.71      172.52     95.21 o
   1  11  13       59.85      -33.24     86.81 o
   2  11  13      490.19      619.51    109.87 o
   3  11  13      117.58      159.43     96.46 o
   4  11  13     3109.65     3233.87    172.37 o
   5  11  13      273.37      206.10    100.95 o
   6  11  13      435.05      486.74    111.12 o
   7  11  13        0.30      110.78     95.81 o
 -10  12  13      482.75      294.99    160.00 o
  -9  12  13      158.48      216.40    148.01 o
  -8  12  13       40.90       29.78    102.61 o
  -7  12  13       17.65      -11.61     78.70 o
  -6  12  13      299.87      528.93    177.15 o
  -5  12  13      288.71      294.78     69.73 o
  -4  12  13      593.95      667.91     76.82 o
  -3  12  13        1.18       38.29     94.31 o
  -2  12  13      158.05      212.80    102.30 o
  -1  12  13       10.16      -59.06     90.24 o
   0  12  13        9.12      -15.54     94.15 o
   1  12  13      217.33      224.92    107.30 o
   2  12  13      426.89      425.17    112.32 o
   3  12  13      424.64      503.55    266.67 o
   4  12  13        3.55      -42.17     93.55 o
  -4  13  13       79.43     -144.94    144.94 o
  -3  13  13        9.49        0.78    100.67 o
  -2  13  13      186.51      182.78    105.97 o
  -1  13  13       27.20      -32.17     99.61 o
 -21   0  14     1004.55     1283.32    154.13 o
 -20   0  14     1073.07      986.79    147.75 o
 -19   0  14        4.54      -53.59     95.95 o
 -18   0  14      252.26      145.71    102.58 o
 -17   0  14      973.92     1183.67    121.85 o
 -16   0  14     1410.93     1410.79     80.29 o
 -15   0  14     5489.59     5569.71    134.79 o
 -14   0  14     1254.94     1213.65     74.16 o
 -13   0  14     2001.08     2015.97    109.72 o
 -12   0  14     1565.39     1653.20     79.50 o
 -11   0  14     1188.37     1205.57     70.82 o
 -10   0  14     1483.03     1441.04     75.18 o
  -9   0  14     7314.99     7617.58    203.38 o
  -8   0  14     1925.60     1911.70     70.59 o
  -7   0  14     9710.21    10118.80    150.23 o
  -6   0  14      376.76      353.98     42.33 o
  -5   0  14    13298.63    13283.73    178.16 o
  -4   0  14     2701.61     2947.76     77.77 o
  -3   0  14    22319.11    21849.12    256.58 o
  -2   0  14       42.73      129.50     44.83 o
  -1   0  14    23008.03    24213.83    276.30 o
   0   0  14    13303.91    13945.92    179.99 o
   1   0  14      254.12      340.94     44.46 o
   2   0  14     6530.91     5882.33    108.14 o
   3   0  14      422.11      330.19     38.68 o
   4   0  14     4149.60     3765.56     86.99 o
   5   0  14     2496.33     2416.24     74.07 o
   6   0  14     3294.49     3243.89    153.24 o
   7   0  14      257.97      227.75     76.68 o
   8   0  14     5241.66     5044.49    140.98 o
   9   0  14     1480.84     1264.09     83.20 o
  10   0  14     2707.08     2696.65    109.41 o
  11   0  14     1087.88     1266.30    168.55 o
  12   0  14     5639.21     5801.34    219.46 o
  13   0  14       47.39      -30.37     87.53 o
  14   0  14     2693.75     3195.66    172.50 o
  15   0  14      988.26     1007.21    115.34 o
 -21   1  14        0.24      -70.39     70.39 o
 -20   1  14        1.57      -62.52     72.72 o
 -19   1  14      160.93      143.80     75.42 o
 -18   1  14       89.26      142.42     72.39 o
 -17   1  14       24.61        8.01     66.85 o
 -16   1  14     1082.10     1068.88     55.26 o
 -15   1  14     2183.32     2137.49     62.59 o
 -14   1  14     4577.65     4812.05     85.59 o
 -13   1  14     4157.27     3945.76    158.92 o
 -12   1  14      547.94      577.19     40.16 o
 -11   1  14     1174.69     1129.81     46.21 o
 -10   1  14       30.34       14.37     32.86 o
  -9   1  14     5916.32     6346.79     95.96 o
  -8   1  14      410.50      448.58     32.21 o
  -7   1  14      766.72      739.09     35.14 o
  -6   1  14        7.30        7.89     24.52 o
  -5   1  14        2.49        7.10     24.18 o
  -4   1  14      163.11      146.97     25.86 o
  -3   1  14      109.61      128.00     25.74 o
  -2   1  14      495.49      570.30     31.24 o
  -1   1  14     2913.90     2695.79     56.88 o
   0   1  14     3775.38     3851.96     64.40 o
   1   1  14     1606.07     1644.73     45.99 o
   2   1  14        0.43      -16.93     16.93 o
   3   1  14      701.04      708.00     40.66 o
   4   1  14     1118.03     1114.20     46.39 o
   5   1  14      363.67      350.95     37.52 o
   6   1  14     1954.50     2069.74     61.47 o
   7   1  14        8.21        8.22     37.02 o
   8   1  14     2757.40     2661.20     69.30 o
   9   1  14     2405.59     2510.00     86.30 o
  10   1  14       27.83      -21.49     38.58 o
  11   1  14     1792.70     1655.27     75.28 o
  12   1  14      619.82      408.13     71.26 o
  13   1  14        9.68      137.29     63.55 o
  14   1  14        2.30      -19.22     60.62 o
  15   1  14       18.37       51.33     62.14 o
 -21   2  14      289.64      275.96     87.07 o
 -20   2  14      339.63      337.04     86.56 o
 -19   2  14       28.62       69.67     75.34 o
 -18   2  14       18.34      -15.48     70.42 o
 -17   2  14       97.44      176.53     76.41 o
 -16   2  14      662.17      723.53     56.53 o
 -15   2  14      420.45      483.34     40.54 o
 -14   2  14      786.00      790.00     49.44 o
 -13   2  14     1828.04     1852.14     62.15 o
 -12   2  14      130.00       78.35     33.61 o
 -11   2  14     1869.34     1943.01     56.04 o
 -10   2  14     1134.74     1205.41     46.85 o
  -9   2  14     3419.89     3272.74     66.52 o
  -8   2  14        5.49        2.61     26.34 o
  -7   2  14     1958.86     1954.63     46.38 o
  -6   2  14     2110.44     2064.10     46.95 o
  -5   2  14    13414.38    13240.81    118.64 o
  -4   2  14     7932.92     8024.74     84.29 o
  -3   2  14     6313.51     6356.53     88.05 o
  -2   2  14    10685.24    10978.02    106.68 o
  -1   2  14     7275.26     7093.38     89.39 o
   0   2  14      466.39      485.94     32.29 o
   1   2  14     1653.85     1686.91     56.01 o
   2   2  14      864.14      748.99     50.32 o
   3   2  14       22.87       -2.77     32.41 o
   4   2  14     2589.44     2257.51     70.39 o
   5   2  14      298.27      365.55     40.69 o
   6   2  14     4661.88     4789.58     91.94 o
   7   2  14      100.10      112.11     37.71 o
   8   2  14      401.31      391.89     58.85 o
   9   2  14     1087.11     1155.95     72.78 o
  10   2  14     4690.35     4556.84     91.69 o
  11   2  14       54.55       31.20     62.06 o
  12   2  14      156.11       92.94    104.24 o
  13   2  14      496.48      592.82     77.65 o
  14   2  14     1279.97     1150.28     87.48 o
  15   2  14      565.38      625.63     77.42 o
 -21   3  14       48.74       50.70     80.20 o
 -20   3  14       61.67       59.24     75.32 o
 -19   3  14      533.06      538.88     91.75 o
 -18   3  14       86.67      126.43     76.73 o
 -17   3  14     1149.30     1109.57    101.41 o
 -16   3  14      236.00      182.84     67.51 o
 -15   3  14      415.53      329.16     38.65 o
 -14   3  14     1704.67     1621.10     60.13 o
 -13   3  14      517.95      528.11     47.07 o
 -12   3  14       16.45       54.64     34.03 o
 -11   3  14    10866.52    11387.92    130.58 o
 -10   3  14        4.39       19.01     32.17 o
  -9   3  14     5475.32     5722.08     86.53 o
  -8   3  14      231.37      233.97     35.37 o
  -7   3  14      383.20      270.13     31.09 o
  -6   3  14      371.76      417.41     36.16 o
  -5   3  14       67.24       93.65     26.25 o
  -4   3  14       63.30        8.33     24.24 o
  -3   3  14     1200.64     1311.72     57.21 o
  -2   3  14     7919.02     7655.84     96.26 o
  -1   3  14      275.70      298.00     31.51 o
   0   3  14       15.74       12.75     32.86 o
   1   3  14        6.45        8.68     33.19 o
   2   3  14        9.47       42.16     29.26 o
   3   3  14      183.26      125.22     36.46 o
   4   3  14       58.76       -7.83     31.25 o
   5   3  14        7.27      -34.85     35.33 o
   6   3  14      932.60      889.75     63.22 o
   7   3  14        0.75      -36.82     36.82 o
   8   3  14      128.39      121.85     40.08 o
   9   3  14        7.91       -8.77     42.20 o
  10   3  14       44.51       78.67     47.85 o
  11   3  14       42.64      144.84     56.26 o
  12   3  14     1290.21     1198.92     76.53 o
  13   3  14      836.21      804.51    140.86 o
  14   3  14       22.77      -63.51     63.51 o
  15   3  14      172.94      145.63     67.07 o
 -20   4  14       43.49      122.49    124.53 o
 -19   4  14       16.50        6.57     76.30 o
 -18   4  14     1401.52     1327.50    108.76 o
 -17   4  14      220.68      275.76     82.83 o
 -16   4  14      657.22      603.55    102.12 o
 -15   4  14     5239.87     5182.06    117.12 o
 -14   4  14       24.79        7.12     33.61 o
 -13   4  14      481.98      617.07     61.57 o
 -12   4  14      243.82      297.82     41.70 o
 -11   4  14     7815.33     7960.05    115.89 o
 -10   4  14      641.10      665.74     45.99 o
  -9   4  14      315.33      301.51     39.95 o
  -8   4  14      645.30      735.69     44.89 o
  -7   4  14     5121.75     4543.90    137.69 o
  -6   4  14     1841.99     1792.00     48.65 o
  -5   4  14     2315.15     2248.93     54.03 o
  -4   4  14     1384.43     1512.69     49.47 o
  -3   4  14     7149.65     7281.50     96.90 o
  -2   4  14     2628.47     2631.84     66.66 o
  -1   4  14      256.18      261.00     40.59 o
   0   4  14     4190.73     4216.10     87.13 o
   1   4  14        4.81      -35.90     35.90 o
   2   4  14     4959.25     4931.13    107.68 o
   3   4  14      299.77      269.34     41.00 o
   4   4  14     2349.94     2329.02     76.54 o
   5   4  14        2.52      -30.98     35.37 o
   6   4  14       24.48        0.05     43.86 o
   7   4  14      136.03       99.91     46.28 o
   8   4  14     2290.72     2191.76     83.87 o
   9   4  14      727.18      595.48     55.54 o
  10   4  14     3573.50     3418.49    111.69 o
  11   4  14     1209.76     1257.71     79.75 o
  12   4  14     1007.74     1001.83     86.61 o
  13   4  14      781.86      930.78     77.15 o
  14   4  14       53.75       24.00     68.12 o
 -20   5  14     2317.10     2065.20    199.04 o
 -19   5  14        5.19       -8.93    114.07 o
 -18   5  14      331.87      150.81    119.68 o
 -17   5  14       46.25       71.20    114.32 o
 -16   5  14       10.15      -42.36    108.71 o
 -15   5  14      266.27      178.45     83.41 o
 -14   5  14     1310.89     1265.33     62.53 o
 -13   5  14      714.89      515.52     53.37 o
 -12   5  14       33.09       99.92     39.89 o
 -11   5  14     4439.83     3997.43     86.87 o
 -10   5  14     1412.75     1555.18     59.39 o
  -9   5  14      303.85      330.09     42.34 o
  -8   5  14     1158.47     1175.70     72.12 o
  -7   5  14       48.18       75.78     36.65 o
  -6   5  14      161.84      126.05     37.45 o
  -5   5  14      771.67      809.88     47.67 o
  -4   5  14      263.68      293.66     39.90 o
  -3   5  14     3602.31     3941.75     82.47 o
  -2   5  14      723.03      764.04     51.48 o
  -1   5  14       14.70      -48.64     53.04 o
   0   5  14       93.97       19.36     39.43 o
   1   5  14     1476.69     1581.98     62.24 o
   2   5  14      204.27      141.20     45.36 o
   3   5  14     2316.45     2236.16     83.54 o
   4   5  14      739.51      808.74     57.18 o
   5   5  14     2167.76     2090.73     75.48 o
   6   5  14      527.84      636.76     54.34 o
   7   5  14        7.77      -13.15     45.61 o
   8   5  14     1101.26     1051.48     65.66 o
   9   5  14        0.60        1.65     54.72 o
  10   5  14      115.52       56.79     58.38 o
  11   5  14       83.74      196.86     63.18 o
  12   5  14      542.62      514.11     73.13 o
  13   5  14       24.92      -24.27     60.50 o
  14   5  14       86.33       24.61    102.71 o
 -19   6  14       31.87      131.67    134.48 o
 -18   6  14      457.03      599.43    148.26 o
 -17   6  14      435.93      500.42    140.61 o
 -16   6  14      234.18      460.35    133.21 o
 -15   6  14     2315.67     2017.09    132.64 o
 -14   6  14     1863.41     1944.09    101.37 o
 -13   6  14     5430.35     5005.64    125.19 o
 -12   6  14      200.48      157.12     42.71 o
 -11   6  14       29.73       51.14     39.76 o
 -10   6  14       91.83       34.92     41.75 o
  -9   6  14      328.52      331.16     50.23 o
  -8   6  14      180.18      212.55     46.21 o
  -7   6  14      761.97      808.63     64.07 o
  -6   6  14      427.38      535.17     78.97 o
  -5   6  14     1403.55     1431.02     65.17 o
  -4   6  14      226.00      271.02     43.82 o
  -3   6  14     2459.09     2532.40     68.75 o
  -2   6  14     4850.86     4887.08    126.80 o
  -1   6  14     4949.17     5138.80     87.51 o
   0   6  14     1050.00     1046.65     49.04 o
   1   6  14     6286.93     6537.83    139.30 o
   2   6  14     1326.67     1442.91     70.60 o
   3   6  14     1317.56     1203.18     67.33 o
   4   6  14       19.08       -0.39     45.56 o
   5   6  14      499.59      500.16     67.96 o
   6   6  14     2766.39     2711.04     77.16 o
   7   6  14       13.00       13.15     57.05 o
   8   6  14     2752.83     2966.44    188.06 o
   9   6  14       20.49      -17.13     57.92 o
  10   6  14     2735.26     2966.22    119.02 o
  11   6  14        2.07      -32.75     62.89 o
  12   6  14      959.01     1093.21     95.39 o
  13   6  14      230.13      324.01    100.80 o
 -18   7  14       12.46      173.27    134.23 o
 -17   7  14       57.40       88.29    130.14 o
 -16   7  14       45.65       58.95    119.94 o
 -15   7  14       91.99      165.61    123.76 o
 -14   7  14        1.52      108.95    161.66 o
 -13   7  14       72.85       45.34     65.58 o
 -12   7  14      388.31      349.20     63.43 o
 -11   7  14     1607.35     1538.49     78.03 o
 -10   7  14       74.36       87.71     59.39 o
  -9   7  14      529.87      444.42     58.86 o
  -8   7  14        1.10      -42.34     42.34 o
  -7   7  14     1719.93     1627.84     70.02 o
  -6   7  14       48.01        3.16     49.21 o
  -5   7  14     3626.92     3438.00     99.64 o
  -4   7  14       37.64       27.12     51.27 o
  -3   7  14      301.54      213.03     46.42 o
  -2   7  14      239.97      208.25     45.48 o
  -1   7  14     3469.77     3651.17    100.03 o
   0   7  14     1327.65     1367.92     59.74 o
   1   7  14       16.81       -9.69     38.81 o
   2   7  14      458.10      431.97     43.37 o
   3   7  14      209.86      204.79     79.78 o
   4   7  14      850.20      755.30     59.93 o
   5   7  14      252.13      302.60     59.14 o
   6   7  14      311.86      236.99     68.69 o
   7   7  14      559.10      518.31     75.12 o
   8   7  14      185.35      222.50     67.43 o
   9   7  14       56.87       44.32     66.33 o
  10   7  14        0.34      -17.55     67.28 o
  11   7  14       65.26      -25.80     76.06 o
  12   7  14       91.61      -24.43     78.25 o
 -17   8  14     1610.62     1727.59    197.26 o
 -16   8  14     1774.29     1784.50    201.08 o
 -15   8  14     2524.58     2622.52    217.16 o
 -14   8  14      422.11      423.09    143.67 o
 -13   8  14     1985.25     1607.66    182.97 o
 -12   8  14      102.28        1.02     81.53 o
 -11   8  14     1537.21     1699.42     96.50 o
 -10   8  14      158.63      224.30     49.83 o
  -9   8  14       81.46       23.09     46.93 o
  -8   8  14      362.08      295.57     58.06 o
  -7   8  14      421.53      427.98     59.98 o
  -6   8  14       46.03       13.58     50.52 o
  -5   8  14      900.25      881.30     84.43 o
  -4   8  14      613.29      693.52     62.73 o
  -3   8  14      190.84      101.95     51.71 o
  -2   8  14      263.65      214.79     49.23 o
  -1   8  14     3936.30     4045.37    140.32 o
   0   8  14     5249.08     5205.92    104.28 o
   1   8  14      585.76      692.94     52.24 o
   2   8  14       22.41       50.48     45.09 o
   3   8  14      677.75      756.36     64.90 o
   4   8  14     1943.85     1985.16     85.37 o
   5   8  14      157.70      102.63     81.92 o
   6   8  14     2247.59     2019.73    110.75 o
   7   8  14       31.21       45.83     67.68 o
   8   8  14     3462.70     3331.27    133.31 o
   9   8  14       31.90      -52.89     80.72 o
  10   8  14      267.45      309.33    145.45 o
  11   8  14       48.46      161.02     87.37 o
 -16   9  14       36.09      266.41    149.03 o
 -15   9  14        6.37       11.48    131.67 o
 -14   9  14      150.97      214.10    131.42 o
 -13   9  14      154.45       56.65    127.08 o
 -12   9  14        8.01       26.68     88.20 o
 -11   9  14      144.85      113.02     71.02 o
 -10   9  14      113.25      106.66     69.24 o
  -9   9  14     2755.11     2680.91    101.44 o
  -8   9  14      447.31      490.73     80.56 o
  -7   9  14       30.85       22.21     52.92 o
  -6   9  14      283.06      408.90     61.34 o
  -5   9  14     1192.83     1281.24     77.35 o
  -4   9  14       64.15       94.82     53.14 o
  -3   9  14       14.37      -23.77     49.93 o
  -2   9  14      927.56     1139.70     72.60 o
  -1   9  14      620.60      641.14    105.56 o
   0   9  14      238.59      188.40     48.00 o
   1   9  14      103.84       95.54     49.83 o
   2   9  14      255.83      192.24     60.31 o
   3   9  14      267.05      210.56     87.69 o
   4   9  14      970.51      932.04    111.49 o
   5   9  14       72.40       -3.20    151.07 o
   6   9  14      522.15      418.27     99.67 o
   7   9  14      214.90      396.29    102.33 o
   8   9  14      416.06      382.03    120.45 o
   9   9  14       80.93      185.90     90.06 o
  10   9  14       20.95       37.62     87.01 o
 -14  10  14      124.82      410.59    160.77 o
 -13  10  14      976.46     1023.54    179.39 o
 -12  10  14       77.60      166.38    139.08 o
 -11  10  14     1036.42     1104.28    124.03 o
 -10  10  14       48.27      101.75     74.91 o
  -9  10  14     1114.00     1363.58    103.90 o
  -8  10  14       38.68       47.56     59.09 o
  -7  10  14       13.83      -23.45     56.13 o
  -6  10  14      212.18      231.41     63.21 o
  -5  10  14      322.69      303.02     69.39 o
  -4  10  14      249.07      398.04     75.18 o
  -3  10  14       46.22       -4.54     52.81 o
  -2  10  14     1721.30     1799.64     87.39 o
  -1  10  14        4.37       44.34     53.32 o
   0  10  14       92.16      161.36     73.55 o
   1  10  14      530.32      580.16    182.07 o
   2  10  14     1147.83     1042.12    119.45 o
   3  10  14      367.64      369.26     98.48 o
   4  10  14     1715.95     1459.50    239.49 o
   5  10  14       61.87       59.53     96.08 o
   6  10  14     1540.42     1512.76    266.16 o
   7  10  14      134.23      202.07     99.26 o
   8  10  14      393.81      141.23    100.14 o
 -12  11  14      589.18      357.26    163.06 o
 -11  11  14      154.86      240.13    153.11 o
 -10  11  14      691.09      684.91    165.36 o
  -9  11  14     1294.24     1419.98    112.56 o
  -8  11  14      435.83      555.16    135.00 o
  -7  11  14      176.11       89.48     75.15 o
  -6  11  14      150.22      105.44     63.25 o
  -5  11  14      507.23      400.63     68.91 o
  -4  11  14      197.98      233.76     65.05 o
  -3  11  14      337.62      227.83     63.57 o
  -2  11  14       48.29      -66.79     66.79 o
  -1  11  14      189.25       43.71    150.18 o
   0  11  14       30.23       -5.59    124.15 o
   1  11  14      321.52      117.87     98.78 o
   2  11  14      620.93      441.08    111.13 o
   3  11  14      269.95      276.13    183.60 o
   4  11  14       21.65       91.49    137.67 o
   5  11  14      157.33       76.00    284.91 o
   6  11  14        5.61      -94.10     94.10 o
  -9  12  14      693.54      734.16    171.74 o
  -8  12  14       15.16      302.04    122.08 o
  -7  12  14     1271.63     1388.23    113.19 o
  -6  12  14      133.80      103.29    102.02 o
  -5  12  14       19.13      -35.28     76.64 o
  -4  12  14      272.29      275.46    105.01 o
  -3  12  14      141.85      223.00    138.95 o
  -2  12  14       44.46      -89.51     89.51 o
  -1  12  14       21.93       79.14     98.33 o
   0  12  14      207.29       50.84     98.73 o
   1  12  14      569.33      891.54    125.50 o
   2  12  14     2040.32     1956.38    155.29 o
   3  12  14      173.73      222.12    107.60 o
 -21   1  15      157.93      155.17     87.78 o
 -20   1  15     1079.20     1120.18    110.70 o
 -19   1  15      480.88      474.73     89.04 o
 -18   1  15      109.99      142.08     81.11 o
 -17   1  15      218.69      223.44     80.83 o
 -16   1  15      392.23      379.21     68.35 o
 -15   1  15       18.39       36.09     37.54 o
 -14   1  15      341.65      392.05     42.71 o
 -13   1  15     1092.17     1221.09     50.56 o
 -12   1  15      320.03      345.91     38.31 o
 -11   1  15     5062.81     4706.78     81.77 o
 -10   1  15      278.61      303.85     40.08 o
  -9   1  15    15467.07    15568.02    171.36 o
  -8   1  15      373.89      406.79     39.80 o
  -7   1  15    19866.96    21097.39    182.53 o
  -6   1  15      352.73      356.55     31.80 o
  -5   1  15     1995.47     2231.67     59.62 o
  -4   1  15      323.35      251.74     29.63 o
  -3   1  15     4136.87     4183.58     66.91 o
  -2   1  15     3891.59     3797.54     64.19 o
  -1   1  15      269.24      279.26     30.84 o
   0   1  15     6659.35     6946.96    107.13 o
   1   1  15     6040.83     6003.65     98.56 o
   2   1  15     1582.95     1783.47     68.05 o
   3   1  15     2169.61     2218.29     62.89 o
   4   1  15     3422.13     3166.55     71.99 o
   5   1  15      336.09      294.06     38.92 o
   6   1  15     4528.52     4230.93     82.37 o
   7   1  15       71.24       41.94     35.61 o
   8   1  15      432.90      603.68     53.37 o
   9   1  15        3.31      -40.44     40.44 o
  10   1  15       29.12      -22.56     48.32 o
  11   1  15        2.23      -51.64     59.79 o
  12   1  15     1217.94     1312.02     93.19 o
  13   1  15      877.57      962.20     86.42 o
  14   1  15     2139.46     2146.97    115.12 o
  15   1  15      511.73      471.46     78.26 o
 -21   2  15      243.46      273.93    111.90 o
 -20   2  15     1405.88     1345.83    134.35 o
 -19   2  15       70.34      -16.00     77.48 o
 -18   2  15     1553.99     1500.99    114.76 o
 -17   2  15       20.63      -43.96     74.88 o
 -16   2  15      204.44      245.25     65.05 o
 -15   2  15       57.27       57.15     34.49 o
 -14   2  15        0.28        4.63     32.85 o
 -13   2  15     3597.80     3540.98    103.65 o
 -12   2  15       22.58        7.82     34.78 o
 -11   2  15      524.18      540.71     41.38 o
 -10   2  15      132.02      103.85     34.27 o
  -9   2  15      351.34      376.62     37.22 o
  -8   2  15       69.69        5.33     30.09 o
  -7   2  15      110.30       63.79     26.66 o
  -6   2  15        1.02       14.00     25.04 o
  -5   2  15     4667.11     4682.46     66.07 o
  -4   2  15       91.53       40.07     23.65 o
  -3   2  15       21.75      -19.80     23.20 o
  -2   2  15     3795.13     3819.34     58.65 o
  -1   2  15       65.98       94.91     36.14 o
   0   2  15       26.84       -0.02     39.55 o
   1   2  15      196.95      133.16     37.21 o
   2   2  15        0.26       20.40     20.45 o
   3   2  15      765.86      785.50     47.45 o
   4   2  15        5.00      -42.14     42.14 o
   5   2  15        0.17      -22.08     42.78 o
   6   2  15     1611.49     1658.75     59.42 o
   7   2  15      525.17      572.74     46.02 o
   8   2  15     2615.61     2533.38     71.83 o
   9   2  15       36.52       23.06     37.19 o
  10   2  15      196.79      292.73     56.32 o
  11   2  15        2.95       61.62     65.30 o
  12   2  15     1153.91     1272.34     95.89 o
  13   2  15      265.14      393.85     77.69 o
  14   2  15      241.62      353.45    154.90 o
  15   2  15      174.89      257.49     72.98 o
 -21   3  15       20.33      -71.89     71.89 o
 -20   3  15      747.45      964.88    148.77 o
 -19   3  15       69.00      195.75     81.79 o
 -18   3  15       80.08       17.06    149.15 o
 -17   3  15      226.43      295.60     83.53 o
 -16   3  15      562.82      483.27     72.36 o
 -15   3  15      114.70       88.80     43.38 o
 -14   3  15      746.92      808.23     46.18 o
 -13   3  15       78.01       51.63     35.23 o
 -12   3  15       67.23       95.92     35.92 o
 -11   3  15     4897.94     4863.58     93.51 o
 -10   3  15      444.59      476.68     40.63 o
  -9   3  15     9814.87    10024.02    120.59 o
  -8   3  15     1070.71     1178.10     47.28 o
  -7   3  15      694.42      647.94     37.71 o
  -6   3  15      853.66      934.18     39.69 o
  -5   3  15    10210.35    10397.58    110.27 o
  -4   3  15      453.43      443.22     31.64 o
  -3   3  15      798.04      785.82     34.63 o
  -2   3  15      677.90      682.03     46.20 o
  -1   3  15    12083.91    11432.33    149.62 o
   0   3  15     1785.26     1876.58     63.58 o
   1   3  15     6905.84     6736.59    108.63 o
   2   3  15     3112.52     3075.56    115.73 o
   3   3  15     4743.28     4756.40    126.80 o
   4   3  15      614.44      595.63     42.00 o
   5   3  15     1666.57     1756.24     63.25 o
   6   3  15     1191.48     1295.24     58.12 o
   7   3  15      125.40       93.77     40.35 o
   8   3  15      347.40      358.51     43.98 o
   9   3  15      413.66      387.79     50.90 o
  10   3  15     4240.81     4444.01    185.85 o
  11   3  15        0.05       17.99     51.95 o
  12   3  15      955.62     1248.10     80.86 o
  13   3  15       26.41       69.42     69.23 o
  14   3  15      821.69     1078.10     95.29 o
 -20   4  15      172.16      164.85    128.87 o
 -19   4  15       91.16       31.85     85.23 o
 -18   4  15     1137.93      775.66    103.21 o
 -17   4  15       18.15       16.58     89.82 o
 -16   4  15      197.34       96.99     65.40 o
 -15   4  15       69.80      124.72     76.57 o
 -14   4  15        4.34      -33.49     33.49 o
 -13   4  15      187.48      167.17     37.42 o
 -12   4  15     1603.25     1605.15     64.76 o
 -11   4  15     3354.93     3384.87     80.96 o
 -10   4  15      103.57      108.95     38.36 o
  -9   4  15     1522.50     1600.65     69.52 o
  -8   4  15     1441.41     1444.11     55.79 o
  -7   4  15      385.80      323.53     39.80 o
  -6   4  15      130.76       99.69     32.91 o
  -5   4  15       17.61       -4.20     28.37 o
  -4   4  15      690.44      716.63     46.34 o
  -3   4  15     5733.90     5669.67    143.59 o
  -2   4  15      427.67      481.40     46.48 o
  -1   4  15     1624.84     1755.30     63.72 o
   0   4  15      345.12      358.50     44.10 o
   1   4  15      105.38       46.56     39.05 o
   2   4  15      318.68      246.13     82.87 o
   3   4  15      290.41      339.49     55.89 o
   4   4  15      445.58      635.64     49.79 o
   5   4  15      112.21       81.27     36.01 o
   6   4  15      366.57      389.02     48.27 o
   7   4  15      170.26      121.45     46.93 o
   8   4  15       44.11       -3.05     44.59 o
   9   4  15      606.73      760.97     69.50 o
  10   4  15       71.79       77.63     57.27 o
  11   4  15       53.34      133.61     58.57 o
  12   4  15     1018.51     1100.25     81.35 o
  13   4  15      466.80      596.04     85.61 o
  14   4  15      257.80      265.82     78.08 o
 -20   5  15      132.52      196.75    133.46 o
 -19   5  15      236.19      296.52    131.16 o
 -18   5  15      910.64      825.52    151.07 o
 -17   5  15      116.12      219.46    123.76 o
 -16   5  15     1213.47     1257.03    160.26 o
 -15   5  15      707.37      652.64    210.91 o
 -14   5  15      223.86      239.15     66.00 o
 -13   5  15     1363.64     1327.27     59.39 o
 -12   5  15      386.63      427.17     46.52 o
 -11   5  15      861.66      850.21     53.52 o
 -10   5  15       41.43       20.31     39.11 o
  -9   5  15      669.47      633.86     48.54 o
  -8   5  15       15.31      -32.90     37.18 o
  -7   5  15     4081.78     4166.87    108.43 o
  -6   5  15        1.49        8.21     45.49 o
  -5   5  15      720.91      704.90     58.27 o
  -4   5  15        1.81      -39.69     39.69 o
  -3   5  15    13913.13    14486.94    214.06 o
  -2   5  15      811.20      863.85     55.45 o
  -1   5  15    12268.90    12250.52    164.41 o
   0   5  15     3432.99     2999.65     83.53 o
   1   5  15     2731.02     2460.31     78.93 o
   2   5  15     4106.24     4269.10    201.48 o
   3   5  15      969.63      838.30     54.03 o
   4   5  15      493.55      551.52     55.28 o
   5   5  15      177.83      150.35     42.74 o
   6   5  15      650.31      697.13     49.04 o
   7   5  15      342.14      436.90     67.96 o
   8   5  15     3395.45     3510.49    153.12 o
   9   5  15       13.36       64.84     59.23 o
  10   5  15     2727.52     2788.54    264.92 o
  11   5  15       68.13      -16.83     77.71 o
  12   5  15     1294.33     1173.38    116.94 o
  13   5  15       61.91       99.80     64.54 o
 -19   6  15       52.57       53.08    126.83 o
 -18   6  15      616.96      533.59    151.32 o
 -17   6  15        9.31       10.72    118.15 o
 -16   6  15      967.01      701.75    145.97 o
 -15   6  15      472.99      332.43     93.64 o
 -14   6  15       73.11       67.91     82.35 o
 -13   6  15     1043.03     1064.14     70.15 o
 -12   6  15      524.28      439.32     47.43 o
 -11   6  15      838.10      781.69     53.15 o
 -10   6  15      342.53      286.52     45.41 o
  -9   6  15     2288.64     2314.81     80.48 o
  -8   6  15       56.99       90.33     51.74 o
  -7   6  15      965.15      935.93     66.65 o
  -6   6  15     1124.13     1109.80     70.53 o
  -5   6  15       60.97       73.52     57.51 o
  -4   6  15      279.61      290.69     55.18 o
  -3   6  15        5.02      -47.27     47.27 o
  -2   6  15        4.09       -0.98     43.11 o
  -1   6  15      441.15      440.59     52.44 o
   0   6  15      281.56      263.33     66.80 o
   1   6  15      364.34      424.15     51.42 o
   2   6  15        4.62      -45.84     45.84 o
   3   6  15      258.42      105.94     48.98 o
   4   6  15     2325.59     2271.22     82.75 o
   5   6  15      637.31      622.32     51.34 o
   6   6  15      148.35       98.22     65.30 o
   7   6  15      531.40      593.41    135.96 o
   8   6  15      243.42      322.67     69.18 o
   9   6  15      445.96      492.13     76.77 o
  10   6  15      454.64      558.64     77.75 o
  11   6  15        6.95       -6.01     65.84 o
  12   6  15      169.04       14.29     78.71 o
  13   6  15       41.87     -120.06    120.06 o
 -18   7  15      308.42       51.80    134.23 o
 -17   7  15      478.49      447.85    148.52 o
 -16   7  15       77.38       13.78    119.68 o
 -15   7  15     1302.33     1329.76    173.01 o
 -14   7  15      431.18      304.88    107.69 o
 -13   7  15     5597.71     5145.12    153.76 o
 -12   7  15       40.08       14.24     56.41 o
 -11   7  15     1173.79     1325.73     76.64 o
 -10   7  15      227.20      160.96     63.56 o
  -9   7  15      145.97       86.33     57.90 o
  -8   7  15       10.04      -22.65     51.16 o
  -7   7  15      170.22      160.28     64.08 o
  -6   7  15      111.98       59.87     50.90 o
  -5   7  15     2738.28     2806.49     94.07 o
  -4   7  15      177.96      138.31     51.12 o
  -3   7  15      463.53      472.47     50.51 o
  -2   7  15     2484.70     2551.53     77.69 o
  -1   7  15     4670.58     4753.00    154.54 o
   0   7  15     3774.15     3896.83     86.39 o
   1   7  15     1934.84     1953.12     83.40 o
   2   7  15     3077.47     3335.36    101.76 o
   3   7  15      850.98      852.03     81.98 o
   4   7  15      617.65      646.92     68.63 o
   5   7  15      373.64      393.37     95.18 o
   6   7  15     4685.90     4539.25    153.06 o
   7   7  15       82.03       -5.07     65.19 o
   8   7  15     2211.91     1981.66    107.52 o
   9   7  15      445.47      630.21    141.55 o
  10   7  15      712.44      457.10     96.99 o
  11   7  15       40.23       36.71     79.49 o
  12   7  15     1324.21     1328.66    118.13 o
 -17   8  15      209.37       71.96    138.05 o
 -16   8  15      371.80      341.18    146.48 o
 -15   8  15       42.36       46.19    125.81 o
 -14   8  15       70.29      197.26    127.85 o
 -13   8  15      210.24      136.27    127.08 o
 -12   8  15      544.70      684.07    104.84 o
 -11   8  15      305.44      245.30     67.05 o
 -10   8  15       10.79      -57.69     57.69 o
  -9   8  15       68.73      -25.02     51.19 o
  -8   8  15       18.20       34.07     51.64 o
  -7   8  15     5165.20     5456.46    150.20 o
  -6   8  15        0.95       58.68     50.50 o
  -5   8  15      750.02      679.05     73.08 o
  -4   8  15       20.75      -49.14     49.14 o
  -3   8  15       20.16       19.71     51.46 o
  -2   8  15      285.10      187.98     48.36 o
  -1   8  15       25.39      -22.55     42.95 o
   0   8  15       53.90       21.46     41.69 o
   1   8  15     3009.66     2977.74     80.03 o
   2   8  15      566.61      574.48     54.97 o
   3   8  15     1102.32      972.29    107.90 o
   4   8  15       93.50       67.52     82.82 o
   5   8  15        5.32      122.73     84.35 o
   6   8  15       85.56      217.58    111.96 o
   7   8  15      162.57      146.87     73.81 o
   8   8  15       42.58       77.55     86.78 o
   9   8  15       25.65      -80.18     80.18 o
  10   8  15      350.17      354.86     98.82 o
  11   8  15       96.04      -83.01     83.01 o
 -16   9  15     1027.58     1315.22    196.49 o
 -15   9  15     1041.05     1074.32    179.39 o
 -14   9  15      854.18      620.35    156.94 o
 -13   9  15     1220.76      669.60    160.26 o
 -12   9  15     2011.05     1870.24    199.30 o
 -11   9  15     1743.22     1546.30    115.76 o
 -10   9  15      112.11      -16.85     69.00 o
  -9   9  15       27.70       49.36     56.51 o
  -8   9  15       14.05       72.88     55.62 o
  -7   9  15      732.91      859.97     72.88 o
  -6   9  15       86.36       47.28     54.15 o
  -5   9  15       65.93       72.23     54.35 o
  -4   9  15      244.63      176.29     56.10 o
  -3   9  15     4145.14     4477.95    118.44 o
  -2   9  15       18.03      -36.87     49.90 o
  -1   9  15      417.08      603.62    112.04 o
   0   9  15        4.77       35.69     47.60 o
   1   9  15      778.83     1037.87    112.44 o
   2   9  15      129.19      200.82     89.81 o
   3   9  15      383.62      301.00     94.52 o
   4   9  15     2959.60     3306.95    304.69 o
   5   9  15      413.33      509.76    149.54 o
   6   9  15     1467.54     1989.46    140.59 o
   7   9  15      155.01      227.89     97.35 o
   8   9  15      812.53      748.38    110.37 o
   9   9  15      285.09      149.70    148.01 o
 -14  10  15      133.21      152.60    145.71 o
 -13  10  15      105.51      -34.19    130.91 o
 -12  10  15       42.88       -7.66    139.84 o
 -11  10  15      250.93      217.09     99.75 o
 -10  10  15      269.88      152.85     77.19 o
  -9  10  15      160.80      105.66     93.17 o
  -8  10  15        7.92      132.90     59.80 o
  -7  10  15        0.66      -31.70     72.71 o
  -6  10  15      265.30      330.11     64.38 o
  -5  10  15     1607.94     1600.12     88.48 o
  -4  10  15     1339.32     1448.54     85.38 o
  -3  10  15       46.64       71.00     56.37 o
  -2  10  15      220.65      315.89     60.04 o
  -1  10  15      249.56      173.36     75.04 o
   0  10  15       70.29      176.86     92.06 o
   1  10  15      297.88      312.66     97.86 o
   2  10  15       22.24       28.32     88.63 o
   3  10  15       61.00        6.74     87.58 o
   4  10  15      771.06      727.79    116.47 o
   5  10  15      752.13      800.18    116.65 o
   6  10  15       24.06      -50.13     91.68 o
   7  10  15      140.40       65.97     97.20 o
 -12  11  15      897.77      857.93    179.90 o
 -11  11  15     1691.02     1878.15    213.08 o
 -10  11  15      535.28      683.45    116.11 o
  -9  11  15     3095.92     2853.40    139.19 o
  -8  11  15       29.12       25.77     72.46 o
  -7  11  15      126.37      209.49     78.13 o
  -6  11  15       10.10      -16.87     60.51 o
  -5  11  15      377.80      359.69     88.99 o
  -4  11  15       71.43      -22.30     72.26 o
  -3  11  15      302.09      279.84    101.01 o
  -2  11  15        3.93       51.78     89.83 o
  -1  11  15       24.96      -65.32     88.99 o
   0  11  15       40.51       -8.99     91.07 o
   1  11  15      659.99      808.90    119.01 o
   2  11  15      588.64      588.88    371.55 o
   3  11  15     1343.37     1547.00    141.73 o
   4  11  15     2516.15     2569.28    282.87 o
   5  11  15      748.20      978.37    246.00 o
  -8  12  15      520.58      350.97    117.39 o
  -7  12  15      263.59      287.39    130.53 o
  -6  12  15      330.33      199.82    109.13 o
  -5  12  15      408.11      503.99    178.37 o
  -4  12  15       24.46      -47.17     96.20 o
  -3  12  15        4.37      -82.10     92.53 o
  -2  12  15       13.16      130.91    103.55 o
  -1  12  15        0.62     -113.30    113.30 o
   0  12  15       90.03      191.64    106.67 o
   1  12  15        9.57     -113.81    113.81 o
   2  12  15      497.63      480.41    118.12 o
 -21   0  16      372.40      468.01    137.80 o
 -20   0  16     2533.28     2486.00    200.83 o
 -19   0  16        2.73      -31.90    111.00 o
 -18   0  16       33.35      -30.11    109.73 o
 -17   0  16      275.86      325.61    120.19 o
 -16   0  16       48.12       80.81    142.52 o
 -15   0  16      519.39      614.16     65.40 o
 -14   0  16       67.17      203.50     98.37 o
 -13   0  16      475.34      409.78     63.47 o
 -12   0  16      424.70      502.52     64.30 o
 -11   0  16      673.13      722.32     67.55 o
 -10   0  16     1606.73     1799.54     85.65 o
  -9   0  16     1354.68     1462.38     79.49 o
  -8   0  16     4509.28     4756.71    126.05 o
  -7   0  16     8741.96     9646.13    153.90 o
  -6   0  16      979.11     1001.76     65.67 o
  -5   0  16     7323.95     7364.45    130.50 o
  -4   0  16      241.60      224.19     43.24 o
  -3   0  16    13470.69    13483.57    187.31 o
  -2   0  16      789.28      857.20     73.15 o
  -1   0  16      842.60      757.43     82.75 o
   0   0  16       58.57       13.05     46.68 o
   1   0  16    26783.64    26435.38    928.61 o
   2   0  16     3512.74     3442.86    135.43 o
   3   0  16     7482.23     7262.44    130.28 o
   4   0  16     4625.91     4770.14    112.12 o
   5   0  16     8189.70     8489.49    197.66 o
   6   0  16     1270.32     1382.24     93.21 o
   7   0  16      846.35      883.63     93.01 o
   8   0  16      679.77      727.32     77.86 o
   9   0  16       26.12      145.97     93.65 o
  10   0  16      151.69      324.59    101.56 o
  11   0  16      114.86      248.04    102.84 o
  12   0  16     4983.97     5928.94    242.42 o
  13   0  16       79.71      -93.14     93.14 o
  14   0  16     3944.62     4564.47    218.18 o
 -21   1  16       35.61       -2.74     82.01 o
 -20   1  16       15.52       75.70     84.66 o
 -19   1  16        6.37       -2.16    115.73 o
 -18   1  16     1256.81     1143.46    111.32 o
 -17   1  16        2.04       43.15     77.32 o
 -16   1  16      867.34      891.08    139.78 o
 -15   1  16      131.45      114.26     40.38 o
 -14   1  16      608.18      626.75     43.21 o
 -13   1  16        0.15        3.44     35.44 o
 -12   1  16       68.03      151.52     46.59 o
 -11   1  16     1527.51     1537.57     58.96 o
 -10   1  16       30.58       10.96     36.69 o
  -9   1  16     3335.53     3715.37     81.51 o
  -8   1  16      812.30      890.47     49.18 o
  -7   1  16       91.72       87.45     33.30 o
  -6   1  16       16.61      -22.80     28.45 o
  -5   1  16     1563.02     1491.09     46.59 o
  -4   1  16      120.73      126.07     29.38 o
  -3   1  16     6993.20     7430.46     91.64 o
  -2   1  16     1011.79     1173.00     49.28 o
  -1   1  16     6379.38     7177.88    114.02 o
   0   1  16     4353.42     4512.44     90.56 o
   1   1  16      305.64      393.16     43.16 o
   2   1  16      167.64      117.68     46.41 o
   3   1  16     1136.45     1160.56     75.03 o
   4   1  16     3045.43     2977.31     73.03 o
   5   1  16        0.05      -47.41     47.41 o
   6   1  16      340.57      388.35     42.32 o
   7   1  16       69.56       47.50     36.56 o
   8   1  16     1281.97     1196.44    156.47 o
   9   1  16      131.33       60.11     65.23 o
  10   1  16     1052.74      936.30     88.75 o
  11   1  16       95.88       76.58     83.06 o
  12   1  16     1291.36     1301.87     97.87 o
  13   1  16      392.50      461.41     83.96 o
  14   1  16      170.36      201.10    112.54 o
 -21   2  16      166.59      213.95     89.75 o
 -20   2  16     2853.79     3045.00    209.76 o
 -19   2  16      245.04      288.70     89.97 o
 -18   2  16     1265.73     1365.98    116.48 o
 -17   2  16      308.56      325.03     94.04 o
 -16   2  16       10.94       34.52     61.08 o
 -15   2  16      107.10       85.42     39.38 o
 -14   2  16       10.39        9.92     33.28 o
 -13   2  16       96.83       50.27     36.25 o
 -12   2  16     1023.32      956.55     49.04 o
 -11   2  16       47.90       29.49     34.71 o
 -10   2  16      931.39     1016.23     48.18 o
  -9   2  16     5057.07     5360.92     87.44 o
  -8   2  16      577.71      595.88     40.81 o
  -7   2  16    15270.10    15642.63    159.45 o
  -6   2  16      661.64      708.86     35.43 o
  -5   2  16    19444.46    19932.29    165.61 o
  -4   2  16     2183.08     2082.79     51.62 o
  -3   2  16     1517.17     1506.41     45.23 o
  -2   2  16      311.50      369.65     44.82 o
  -1   2  16    10150.32    10310.80    141.36 o
   0   2  16      161.43       76.52     38.47 o
   1   2  16      700.25      531.30     46.21 o
   2   2  16     6974.24     6978.22    132.26 o
   3   2  16     9321.51     8920.75    127.89 o
   4   2  16     6657.72     6868.33    110.48 o
   5   2  16     2595.64     2569.03     73.72 o
   6   2  16     2450.90     2618.60     74.32 o
   7   2  16      390.15      489.23     47.37 o
   8   2  16       58.00       79.06     38.83 o
   9   2  16       15.04      106.10     51.78 o
  10   2  16      178.93      133.01     55.58 o
  11   2  16       15.81       73.13     76.17 o
  12   2  16       48.96       49.13     82.17 o
  13   2  16       46.72      -63.57     69.17 o
  14   2  16     1297.13     1399.37    128.23 o
 -20   3  16      302.58      317.78     95.08 o
 -19   3  16       63.61       83.36     85.11 o
 -18   3  16        0.28      -77.85     77.85 o
 -17   3  16       18.31       16.04     79.01 o
 -16   3  16     1227.89     1208.00     90.80 o
 -15   3  16      133.96      138.69     52.67 o
 -14   3  16       18.66        4.11     30.19 o
 -13   3  16      431.21      430.46     42.21 o
 -12   3  16      377.55      446.43     42.80 o
 -11   3  16      116.51      176.98     37.97 o
 -10   3  16     2787.71     2892.23     70.56 o
  -9   3  16     1945.32     2062.21     67.01 o
  -8   3  16      842.62      785.63     44.37 o
  -7   3  16     1878.47     1838.81     88.44 o
  -6   3  16      242.78      219.26     34.09 o
  -5   3  16      219.71      312.88     32.99 o
  -4   3  16     2430.95     2326.53     57.84 o
  -3   3  16      807.00      682.02     39.71 o
  -2   3  16     1116.76     1167.57     56.83 o
  -1   3  16      300.99      412.90     45.83 o
   0   3  16      222.64      223.60     42.14 o
   1   3  16      222.09      282.66     43.18 o
   2   3  16      328.14      285.73     52.29 o
   3   3  16      550.09      632.17     51.50 o
   4   3  16      100.26      132.60     36.70 o
   5   3  16     1626.08     1841.74     66.23 o
   6   3  16      659.95      504.02     48.77 o
   7   3  16     1381.87     1312.15     59.44 o
   8   3  16        4.44       46.33     51.25 o
   9   3  16      148.26      122.52     54.87 o
  10   3  16      793.68      713.81     71.58 o
  11   3  16       41.63       64.75     55.47 o
  12   3  16      542.43      504.28     86.45 o
  13   3  16        8.54       18.52     72.41 o
  14   3  16       47.56        0.77     71.62 o
 -20   4  16       82.25      125.55    130.91 o
 -19   4  16        8.66       52.82     84.27 o
 -18   4  16     2301.88     2110.38    135.27 o
 -17   4  16      469.17      621.70     98.66 o
 -16   4  16      406.87      309.65     71.92 o
 -15   4  16      359.64      375.77     71.21 o
 -14   4  16       88.33       48.05     32.47 o
 -13   4  16      941.98     1063.64     64.50 o
 -12   4  16      702.90      834.95     52.41 o
 -11   4  16     4111.07     4229.82     89.59 o
 -10   4  16     3060.25     3030.10     79.21 o
  -9   4  16     3051.32     3144.88     84.32 o
  -8   4  16      872.31      903.51     50.51 o
  -7   4  16     6018.54     6044.16    100.34 o
  -6   4  16      107.82       44.17     39.25 o
  -5   4  16      796.71      886.97     47.54 o
  -4   4  16      526.17      497.72     49.66 o
  -3   4  16    12773.92    13197.71    172.63 o
  -2   4  16     1297.22     1293.94     60.70 o
  -1   4  16     3736.93     3491.27    132.66 o
   0   4  16     2632.42     2649.90     79.27 o
   1   4  16     5793.52     5825.99    107.17 o
   2   4  16     4125.71     4271.16    146.18 o
   3   4  16     1640.46     1637.24     64.30 o
   4   4  16      805.90      889.40     54.81 o
   5   4  16      922.04     1022.85     62.66 o
   6   4  16       25.51       88.91     43.12 o
   7   4  16      125.75      129.78     68.78 o
   8   4  16     2340.20     2475.98    103.05 o
   9   4  16      115.73      101.87     58.47 o
  10   4  16     1204.09     1215.03     85.04 o
  11   4  16       22.72      -43.70     75.68 o
  12   4  16       47.34      108.22     61.45 o
  13   4  16       34.92      -25.37     72.32 o
 -19   5  16       86.99       48.74    127.08 o
 -18   5  16      283.90      181.44    136.78 o
 -17   5  16      672.15      589.98    144.18 o
 -16   5  16      607.52      684.40    143.92 o
 -15   5  16       64.41      133.80    118.02 o
 -14   5  16       11.55       32.03     60.48 o
 -13   5  16        1.46      -27.98     42.27 o
 -12   5  16        9.88      -32.00     38.72 o
 -11   5  16     2533.23     2520.71     75.46 o
 -10   5  16      356.11      316.18     45.16 o
  -9   5  16      495.52      458.62     47.94 o
  -8   5  16     2359.35     2522.77     79.64 o
  -7   5  16        2.49      -41.15     41.15 o
  -6   5  16        1.66       -8.77     55.79 o
  -5   5  16      345.51      263.78     54.08 o
  -4   5  16      728.26      837.07     64.93 o
  -3   5  16       38.81       24.03     44.14 o
  -2   5  16      610.42      678.21     54.91 o
  -1   5  16     3249.66     3231.45     88.38 o
   0   5  16       46.30      -36.23     41.30 o
   1   5  16       27.99       -5.72     46.61 o
   2   5  16      288.68      287.64     61.90 o
   3   5  16     3935.66     4361.20     97.79 o
   4   5  16     1131.32     1154.97     58.98 o
   5   5  16     1556.90     1578.71     58.78 o
   6   5  16     2722.68     2350.34    112.51 o
   7   5  16       23.45       27.18     58.55 o
   8   5  16      206.96      149.09     63.13 o
   9   5  16       61.18       86.49     61.75 o
  10   5  16     1200.80     1326.01     88.29 o
  11   5  16       72.22      127.21     64.99 o
  12   5  16        1.61      -49.60     69.07 o
  13   5  16        0.29       -9.80    123.25 o
 -19   6  16       17.08      120.96    134.48 o
 -18   6  16      331.87      322.30    140.86 o
 -17   6  16        1.88       28.07    122.74 o
 -16   6  16      921.83     1005.42    166.63 o
 -15   6  16      203.93       30.18     86.14 o
 -14   6  16     3865.52     3896.35    170.22 o
 -13   6  16      662.90      620.67     77.96 o
 -12   6  16     1120.03     1285.06     76.42 o
 -11   6  16      972.33     1011.02     62.59 o
 -10   6  16       24.24      -42.04     42.04 o
  -9   6  16     6269.79     6330.76    121.39 o
  -8   6  16      235.28      205.24     56.51 o
  -7   6  16       79.00      100.22     63.19 o
  -6   6  16        5.40       -2.16     59.85 o
  -5   6  16     6545.11     6856.10    164.03 o
  -4   6  16        5.65      -53.79     61.51 o
  -3   6  16      931.84     1024.37     76.13 o
  -2   6  16       15.47      -48.47     48.47 o
  -1   6  16     4079.71     4162.25    102.35 o
   0   6  16      648.66      767.18     58.79 o
   1   6  16     2595.05     2897.86     94.39 o
   2   6  16      663.69      650.26     55.02 o
   3   6  16      619.64      757.32     61.63 o
   4   6  16      483.14      392.95     54.01 o
   5   6  16       62.94      -41.89     62.23 o
   6   6  16     3302.94     3391.71    133.90 o
   7   6  16     2890.74     2928.64    118.92 o
   8   6  16     1354.99     1712.22     99.53 o
   9   6  16      976.82     1202.21     91.48 o
  10   6  16     2622.91     2704.33    232.62 o
  11   6  16      357.05      385.61     74.85 o
  12   6  16     1163.02     1144.33    268.58 o
 -18   7  16        2.84      -23.73    127.34 o
 -17   7  16       24.28      186.54    139.33 o
 -16   7  16        1.66       57.16    125.55 o
 -15   7  16      458.53      496.84    146.22 o
 -14   7  16      405.60      294.69    100.72 o
 -13   7  16      279.44      249.69     76.40 o
 -12   7  16       15.17      -49.97     79.26 o
 -11   7  16      529.90      452.35     72.94 o
 -10   7  16     1081.65     1058.84     73.51 o
  -9   7  16       91.39       92.18     66.48 o
  -8   7  16      123.58       19.58     60.97 o
  -7   7  16      481.44      589.33     74.49 o
  -6   7  16       93.63       20.84     61.03 o
  -5   7  16     1243.59     1238.75     89.74 o
  -4   7  16     2226.76     2129.62    104.47 o
  -3   7  16      488.09      380.59     87.54 o
  -2   7  16     1680.92     1739.08    104.46 o
  -1   7  16     1715.56     1671.28     82.19 o
   0   7  16      179.20      152.44     63.66 o
   1   7  16     4255.65     4229.96    137.50 o
   2   7  16      559.19      497.05     59.19 o
   3   7  16        0.99       59.64     50.54 o
   4   7  16      103.77       47.10     79.04 o
   5   7  16       56.57      -24.93     80.20 o
   6   7  16     1014.43     1025.60     93.04 o
   7   7  16      734.43      619.73     83.04 o
   8   7  16       74.55       45.03     71.84 o
   9   7  16      408.22      465.95     80.85 o
  10   7  16        0.48       40.68     84.78 o
  11   7  16      109.87      201.35     89.95 o
 -17   8  16       41.36        2.55    129.89 o
 -16   8  16     3928.79     3675.92    261.82 o
 -15   8  16      686.79      460.10    147.24 o
 -14   8  16     1715.95     1851.10    197.51 o
 -13   8  16     1028.83     1168.23    171.74 o
 -12   8  16     1798.24     1811.28    134.50 o
 -11   8  16     2970.05     2719.06    151.54 o
 -10   8  16       48.20       78.58     64.11 o
  -9   8  16      741.83      775.16     83.08 o
  -8   8  16     1164.29     1249.40     92.37 o
  -7   8  16     5071.81     5306.45    154.28 o
  -6   8  16        4.06       10.55     52.12 o
  -5   8  16      364.87      413.09     59.54 o
  -4   8  16        0.34      -48.12     48.12 o
  -3   8  16     1393.21     1444.71     74.18 o
  -2   8  16      159.26      160.96     51.25 o
  -1   8  16     1015.63     1031.00     59.14 o
   0   8  16       50.73       38.41     40.64 o
   1   8  16      541.38      670.81     52.82 o
   2   8  16        3.02       25.10     83.34 o
   3   8  16      214.65      153.23     87.39 o
   4   8  16      494.36      723.61    106.89 o
   5   8  16     1744.49     1634.25    149.67 o
   6   8  16      256.48      291.84     80.15 o
   7   8  16      391.05      373.54    103.60 o
   8   8  16     1625.76     1750.66    176.20 o
   9   8  16      489.51      650.82    107.81 o
  10   8  16      596.38      576.57    108.09 o
 -15   9  16      766.70      792.34    171.48 o
 -14   9  16       62.96     -120.45    120.45 o
 -13   9  16     1113.63      909.98    173.27 o
 -12   9  16       16.06       39.04    128.87 o
 -11   9  16      202.86      166.96     95.26 o
 -10   9  16      870.41      801.55    121.85 o
  -9   9  16     1057.37     1179.75     81.04 o
  -8   9  16        1.67      -13.86     56.30 o
  -7   9  16       82.03       40.55     55.85 o
  -6   9  16      416.40      433.37     64.50 o
  -5   9  16      507.00      537.66     65.18 o
  -4   9  16       73.10      172.49     56.44 o
  -3   9  16      288.48      403.32     60.17 o
  -2   9  16      156.67      104.16     52.07 o
  -1   9  16      577.60      483.45     79.04 o
   0   9  16       19.72      -78.25     84.62 o
   1   9  16      330.07      298.45     96.39 o
   2   9  16       86.91      -14.64     86.14 o
   3   9  16       56.75      145.41     91.30 o
   4   9  16      532.10      583.49    160.13 o
   5   9  16      304.56      386.63    155.92 o
   6   9  16     1115.86     1146.25    125.31 o
   7   9  16       34.97      -32.84     95.14 o
   8   9  16       32.02       51.51     92.94 o
 -13  10  16      720.89      709.92    169.19 o
 -12  10  16      257.72      259.27    144.18 o
 -11  10  16      259.53      372.21    105.97 o
 -10  10  16      874.38      668.01    126.74 o
  -9  10  16     2793.04     2924.97    131.88 o
  -8  10  16       50.48       -1.40     57.08 o
  -7  10  16     1830.16     1916.53    136.50 o
  -6  10  16        2.15      -13.97     57.10 o
  -5  10  16     1601.59     1724.29     90.50 o
  -4  10  16      268.39      304.73     78.86 o
  -3  10  16      645.76      764.72     89.00 o
  -2  10  16       92.32       97.79     73.54 o
  -1  10  16       10.91       24.82     88.97 o
   0  10  16       72.39      -88.24     98.37 o
   1  10  16      942.67      774.57    116.81 o
   2  10  16      893.59      819.26    117.43 o
   3  10  16     1502.70     1385.56    133.70 o
   4  10  16      238.54      212.55    101.28 o
   5  10  16      455.23      419.78    111.78 o
   6  10  16     1836.68     1652.85    144.40 o
 -11  11  16        3.06      -90.59    139.84 o
 -10  11  16        4.45      -68.19    160.00 o
  -9  11  16        0.71       15.07     78.79 o
  -8  11  16      194.23      304.22    106.32 o
  -7  11  16      513.08      292.61    108.09 o
  -6  11  16        4.30      -33.23     96.79 o
  -5  11  16        6.27      -72.18     72.18 o
  -4  11  16      123.08      115.22    145.20 o
  -3  11  16       99.34       84.39    135.37 o
  -2  11  16        2.43      -68.01     90.73 o
  -1  11  16     1603.21     1489.68    139.81 o
   0  11  16       24.54        3.32    105.77 o
   1  11  16        1.66      -19.86     96.82 o
   2  11  16      395.11      346.55    112.83 o
   3  11  16      468.78      650.85    136.91 o
   4  11  16       26.61        0.81    101.29 o
  -6  12  16        2.15       22.46    156.68 o
  -5  12  16      332.75      436.11    179.65 o
  -4  12  16        3.29      -94.23     94.23 o
  -3  12  16       26.73      103.47    104.66 o
  -2  12  16       27.96      -35.18     97.07 o
  -1  12  16      178.39      343.87    198.92 o
 -21   1  17      159.99      275.77     93.76 o
 -20   1  17      484.25      422.08    101.76 o
 -19   1  17        5.50       71.76     84.53 o
 -18   1  17     5381.59     5118.43    186.35 o
 -17   1  17       19.16      -22.93    105.01 o
 -16   1  17     8066.77     8215.50    189.50 o
 -15   1  17       70.56       17.41     29.40 o
 -14   1  17     3579.15     3562.70     93.45 o
 -13   1  17       23.86       59.88     36.89 o
 -12   1  17      177.96      194.79     39.56 o
 -11   1  17      805.97      834.15     52.19 o
 -10   1  17      501.07      413.00     45.37 o
  -9   1  17     3943.00     4229.46     88.48 o
  -8   1  17     3417.02     3456.04     81.50 o
  -7   1  17    14647.33    15437.31    175.01 o
  -6   1  17     1122.46     1211.87     46.06 o
  -5   1  17     5004.01     4920.26     78.52 o
  -4   1  17      237.33      213.98     38.76 o
  -3   1  17     3415.06     2961.94     73.70 o
  -2   1  17     1060.68     1201.86     52.20 o
  -1   1  17       19.11      102.38     40.81 o
   0   1  17      484.73      692.29     49.99 o
   1   1  17     3478.53     3367.89     83.44 o
   2   1  17      640.80      684.77     58.19 o
   3   1  17     3913.97     3851.84    102.22 o
   4   1  17     1220.46     1166.03     53.94 o
   5   1  17     1136.05     1118.44     70.05 o
   6   1  17      994.72     1037.21     52.30 o
   7   1  17      232.83      173.16     38.56 o
   8   1  17       36.99      -63.15     63.15 o
   9   1  17       12.87      -16.60     65.76 o
  10   1  17      212.36      125.91    154.51 o
  11   1  17        2.13       58.83     71.44 o
  12   1  17       15.47       -2.88     71.09 o
  13   1  17       10.52       60.86     73.80 o
 -20   2  17       38.06       87.26     92.06 o
 -19   2  17      169.19      196.00     90.84 o
 -18   2  17       74.86       19.61     80.74 o
 -17   2  17       56.84      -14.23     80.74 o
 -16   2  17      321.94      267.24     69.64 o
 -15   2  17       56.62       21.09     51.14 o
 -14   2  17     3599.79     3512.77     82.85 o
 -13   2  17       45.51       38.08     40.52 o
 -12   2  17     1455.70     1560.23     66.90 o
 -11   2  17      343.75      279.98     40.52 o
 -10   2  17     1229.85     1211.66     52.29 o
  -9   2  17      403.30      430.77     40.94 o
  -8   2  17        2.93       11.09     33.74 o
  -7   2  17       73.94       -1.29     32.46 o
  -6   2  17     1627.83     1791.04     51.14 o
  -5   2  17     1897.51     1996.50     51.93 o
  -4   2  17      111.30       90.92     33.54 o
  -3   2  17     2311.98     2300.89     59.21 o
  -2   2  17       48.47      -37.95     37.95 o
  -1   2  17      208.93      256.15     44.33 o
   0   2  17      179.45      176.44     42.19 o
   1   2  17      441.92      497.71     48.11 o
   2   2  17      183.83       74.27     48.82 o
   3   2  17      837.75      856.79     62.05 o
   4   2  17     1687.20     1775.70     64.65 o
   5   2  17      278.57      334.21     47.80 o
   6   2  17     1158.15     1270.50     58.16 o
   7   2  17     1039.54     1107.45     62.14 o
   8   2  17     1380.61     1330.48     77.24 o
   9   2  17      471.88      541.78     63.47 o
  10   2  17      915.20      887.47     93.61 o
  11   2  17      176.01      293.44     79.22 o
  12   2  17      341.56      397.26    123.38 o
  13   2  17       37.43      -35.40     71.82 o
 -20   3  17     1873.05     1927.37    203.64 o
 -19   3  17       83.26      142.48    114.19 o
 -18   3  17     1667.01     1660.59    126.66 o
 -17   3  17      145.05      178.11     86.96 o
 -16   3  17     3045.68     3505.70    170.33 o
 -15   3  17        0.84       21.07     62.11 o
 -14   3  17     1427.94     1398.42     61.08 o
 -13   3  17     1116.18     1004.38     51.27 o
 -12   3  17     3227.26     3591.79    106.94 o
 -11   3  17      906.42      879.22     49.90 o
 -10   3  17      880.01      852.06     49.10 o
  -9   3  17     3687.67     3772.71     78.62 o
  -8   3  17     1125.65     1214.71     51.27 o
  -7   3  17      606.80      665.29     46.40 o
  -6   3  17     2827.61     2707.76     76.42 o
  -5   3  17    12369.51    12273.66    146.43 o
  -4   3  17     1458.70     1467.90     69.17 o
  -3   3  17     6227.12     6355.83     94.58 o
  -2   3  17     1041.72      988.18     57.25 o
  -1   3  17    15343.42    15430.21    190.87 o
   0   3  17      108.62      102.24     41.82 o
   1   3  17     4872.25     5105.85    101.12 o
   2   3  17      412.96      507.58     58.97 o
   3   3  17     4479.13     4509.83    174.17 o
   4   3  17     1592.75     1465.09     63.68 o
   5   3  17     4978.95     4924.10     99.47 o
   6   3  17     1518.71     1648.75     64.97 o
   7   3  17     1803.50     1697.25    102.49 o
   8   3  17     2920.04     3212.93    119.61 o
   9   3  17     1928.98     2053.83     94.18 o
  10   3  17     1698.58     1815.24     95.84 o
  11   3  17      626.39      715.16     73.96 o
  12   3  17      227.62      337.23    139.08 o
  13   3  17      158.84      182.44     77.53 o
 -20   4  17      921.06      727.27    163.57 o
 -19   4  17        0.15      -63.73     87.15 o
 -18   4  17       88.87      111.34     89.27 o
 -17   4  17        1.55      -43.62     95.31 o
 -16   4  17        3.61      -16.42     80.10 o
 -15   4  17      345.84      308.41     71.75 o
 -14   4  17       29.11        5.40     44.12 o
 -13   4  17      440.10      560.88     49.07 o
 -12   4  17       10.51      -17.57     38.62 o
 -11   4  17       83.35       38.64     40.97 o
 -10   4  17       47.10        8.09     41.33 o
  -9   4  17     1321.24     1365.01     66.39 o
  -8   4  17      138.92      154.16     46.23 o
  -7   4  17      306.54      390.55     47.84 o
  -6   4  17      159.54      115.54     46.00 o
  -5   4  17      724.05      734.76     61.28 o
  -4   4  17      123.38       80.46     44.77 o
  -3   4  17      238.89      193.48     46.10 o
  -2   4  17      987.81      978.21     59.04 o
  -1   4  17      348.49      238.03     47.85 o
   0   4  17     1890.50     2064.99     73.21 o
   1   4  17     2060.65     2169.94     75.07 o
   2   4  17      171.00      279.82     56.05 o
   3   4  17      360.01      442.28     49.12 o
   4   4  17     1043.51     1165.37     54.06 o
   5   4  17     1593.31     1419.66     86.26 o
   6   4  17     1035.67     1157.35     81.04 o
   7   4  17      304.38      195.74     60.61 o
   8   4  17      119.92      213.53     61.80 o
   9   4  17      547.81      650.60    119.25 o
  10   4  17        0.28       91.01     72.14 o
  11   4  17       14.76      -64.69     64.69 o
  12   4  17      227.02      285.57     85.68 o
 -19   5  17        5.07      -59.71    124.78 o
 -18   5  17     1743.79     1860.54    197.77 o
 -17   5  17       44.25       39.81    121.98 o
 -16   5  17      559.52      449.63    140.61 o
 -15   5  17      259.95      386.21     92.51 o
 -14   5  17      788.33      835.34     83.45 o
 -13   5  17     1235.10     1250.95     95.62 o
 -12   5  17     2174.13     1919.50     75.36 o
 -11   5  17     1399.39     1297.33     66.96 o
 -10   5  17     2343.70     2131.89     95.63 o
  -9   5  17     1244.74     1221.92     65.09 o
  -8   5  17      732.89      722.60     78.56 o
  -7   5  17     1566.97     1541.56     75.09 o
  -6   5  17      894.60      897.54     78.49 o
  -5   5  17     1050.81      995.82     81.65 o
  -4   5  17     1802.25     1823.65     82.50 o
  -3   5  17     4941.32     5099.80    157.34 o
  -2   5  17      237.62      323.98     57.45 o
  -1   5  17     2206.10     2016.92    136.05 o
   0   5  17       72.89       62.51     45.69 o
   1   5  17      955.04      881.23     58.86 o
   2   5  17      971.41     1016.79     71.03 o
   3   5  17      123.68       69.70     43.77 o
   4   5  17       41.31      -25.31     41.15 o
   5   5  17     1043.66     1123.87     84.17 o
   6   5  17     1511.35     1433.42     89.54 o
   7   5  17     2943.88     3144.30    118.47 o
   8   5  17     1467.01     1352.71     90.41 o
   9   5  17      635.86      558.38     93.40 o
  10   5  17      696.71      714.55     80.39 o
  11   5  17       33.10       88.29     64.78 o
  12   5  17      412.27      495.56    148.39 o
 -18   6  17       23.39      264.12    139.59 o
 -17   6  17      337.34      234.51    138.82 o
 -16   6  17        2.84       22.46    119.68 o
 -15   6  17       91.89      112.28    127.08 o
 -14   6  17     1243.41     1183.29    118.64 o
 -13   6  17     1003.33      889.15     86.37 o
 -12   6  17      291.22      287.63     58.98 o
 -11   6  17        3.87      -37.08     43.74 o
 -10   6  17     1022.44     1100.28     65.65 o
  -9   6  17       69.49      120.01     53.78 o
  -8   6  17     1250.13     1474.28     91.95 o
  -7   6  17      205.04      258.75     66.42 o
  -6   6  17      631.65      623.24     97.52 o
  -5   6  17     1649.23     1545.11     94.43 o
  -4   6  17       13.65       22.45     63.56 o
  -3   6  17       15.26      -51.97     51.97 o
  -2   6  17      306.20      255.82     58.44 o
  -1   6  17      300.29      316.14     52.89 o
   0   6  17      770.67      738.41     59.42 o
   1   6  17      473.38      615.54     56.01 o
   2   6  17      348.98      295.58     49.27 o
   3   6  17        5.48      -32.53     46.99 o
   4   6  17       63.05        7.66     80.38 o
   5   6  17       16.10      -63.22     63.22 o
   6   6  17      306.12      296.72     71.20 o
   7   6  17      204.60      241.74     69.77 o
   8   6  17        3.50       -6.46     69.27 o
   9   6  17       61.88      119.85     69.45 o
  10   6  17        0.19      -64.26     64.26 o
  11   6  17       73.39       73.65     71.61 o
 -17   7  17      144.67      202.62    139.33 o
 -16   7  17      158.23     -122.74    122.74 o
 -15   7  17      773.57      967.40    166.12 o
 -14   7  17     3493.43     3245.16    186.41 o
 -13   7  17      297.92      317.10     96.59 o
 -12   7  17      132.31      214.50     90.90 o
 -11   7  17      486.76      417.85     72.06 o
 -10   7  17     2824.19     2936.48    124.67 o
  -9   7  17       71.80       49.34     63.44 o
  -8   7  17      715.73      557.21     78.08 o
  -7   7  17     2596.98     2571.86    130.13 o
  -6   7  17       52.05      120.32     65.12 o
  -5   7  17     2471.11     2657.46    114.98 o
  -4   7  17       27.55       38.89     62.50 o
  -3   7  17     4016.88     3845.01    139.58 o
  -2   7  17       29.39       60.49     63.46 o
  -1   7  17     3028.44     3235.65    107.35 o
   0   7  17       55.66      -38.48     57.94 o
   1   7  17       10.86      -24.50     53.41 o
   2   7  17       63.41      -18.53     49.98 o
   3   7  17      301.37      202.45     89.30 o
   4   7  17       23.16       -2.64     81.82 o
   5   7  17      132.11      192.79     81.11 o
   6   7  17      194.96      247.42     75.61 o
   7   7  17      103.66       46.17     71.54 o
   8   7  17     1205.16     1353.65    100.59 o
   9   7  17      126.89      -31.92     85.82 o
  10   7  17      488.39      667.07    108.13 o
 -16   8  17      187.18      238.60    151.32 o
 -15   8  17      545.01      480.51    155.66 o
 -14   8  17       38.00     -125.30    125.30 o
 -13   8  17       48.99        1.79    126.83 o
 -12   8  17      625.70      558.33    106.82 o
 -11   8  17      699.98      493.13    133.72 o
 -10   8  17      891.01      798.39     87.55 o
  -9   8  17      626.52      537.41     79.41 o
  -8   8  17       29.83      -60.72     63.69 o
  -7   8  17      387.14      434.80     77.20 o
  -6   8  17       40.77      -62.31     62.31 o
  -5   8  17        8.76      -43.37     63.70 o
  -4   8  17       19.66       32.41     64.13 o
  -3   8  17       16.53       94.97     66.34 o
  -2   8  17      419.90      430.24     89.68 o
  -1   8  17     2201.12     2284.24    110.95 o
   0   8  17      748.35      497.40     74.92 o
   1   8  17      617.07      612.51    104.65 o
   2   8  17        3.49      -81.45     81.45 o
   3   8  17      697.55      535.13    106.44 o
   4   8  17       20.30       -4.86     89.90 o
   5   8  17       29.86       -6.86     88.03 o
   6   8  17       76.92      -71.27     71.27 o
   7   8  17      103.69       36.37    172.25 o
   8   8  17        0.13       83.40     93.27 o
   9   8  17      360.66      262.04     99.83 o
 -15   9  17       84.96       -5.87    139.84 o
 -14   9  17        6.71       48.48    131.16 o
 -13   9  17      103.77      -32.92    130.65 o
 -12   9  17     1031.73      944.69    172.76 o
 -11   9  17       85.58      191.49     99.15 o
 -10   9  17       49.26      102.50     94.28 o
  -9   9  17      124.97      -16.04     68.49 o
  -8   9  17      793.22      870.00     91.28 o
  -7   9  17     2751.14     2784.25    126.38 o
  -6   9  17     1443.39     1527.96     85.83 o
  -5   9  17     5754.77     5825.31    138.69 o
  -4   9  17      413.11      551.97     65.18 o
  -3   9  17     1062.63     1155.84    100.35 o
  -2   9  17      487.82      446.81     81.12 o
  -1   9  17      397.62      540.32    110.37 o
   0   9  17       58.88      -11.55     88.02 o
   1   9  17     2332.26     2887.29    163.08 o
   2   9  17       23.62       21.85     89.96 o
   3   9  17     1600.10     1872.45    143.81 o
   4   9  17      461.70      542.10    111.24 o
   5   9  17     1839.41     2331.25    296.52 o
   6   9  17      364.44      420.96    149.54 o
   7   9  17      249.92      264.53    107.74 o
 -13  10  17       36.67       93.65    142.90 o
 -12  10  17       24.76       -1.28    139.84 o
 -11  10  17        0.75      242.42    138.82 o
 -10  10  17      156.93      180.05    103.54 o
  -9  10  17      267.61      231.28     84.19 o
  -8  10  17        4.24      -21.12     71.71 o
  -7  10  17       12.78       14.69     73.12 o
  -6  10  17       82.54       56.41     72.58 o
  -5  10  17      192.08      192.70     78.70 o
  -4  10  17       45.24       83.75     73.57 o
  -3  10  17       46.39      212.32     98.77 o
  -2  10  17       87.39       87.48     93.73 o
  -1  10  17       10.38      -19.60     92.94 o
   0  10  17       47.59       64.19    127.72 o
   1  10  17      721.91      511.19    112.90 o
   2  10  17       72.03      -81.90     95.75 o
   3  10  17      359.38      202.99    104.73 o
   4  10  17      696.02      728.89    122.43 o
   5  10  17       15.78      -57.79    101.04 o
 -10  11  17      314.57      149.79    143.41 o
  -9  11  17      959.88      614.48    166.12 o
  -8  11  17      296.45      421.59    112.97 o
  -7  11  17      332.62      221.03    110.09 o
  -6  11  17      491.43      494.96    100.60 o
  -5  11  17      869.58      913.27    127.53 o
  -4  11  17       86.15      102.05    100.76 o
  -3  11  17      995.98     1058.87    131.41 o
  -2  11  17       25.74       -0.89     95.59 o
  -1  11  17      106.10        6.33     99.19 o
   0  11  17       44.65      -89.44     89.44 o
   1  11  17      458.95      765.42    126.73 o
   2  11  17        4.82      -40.23    100.41 o
 -20   0  18      154.18      386.09    143.16 o
 -19   0  18      607.46      754.32    152.60 o
 -18   0  18     3375.50     3606.00    237.32 o
 -17   0  18       10.41      215.89    124.27 o
 -16   0  18    11035.77    11920.33    523.13 o
 -15   0  18        1.84      -47.64    173.52 o
 -14   0  18    18512.58    18274.13    291.99 o
 -13   0  18        0.71      -15.68     57.30 o
 -12   0  18      474.93      641.01    100.26 o
 -11   0  18     1263.27     1257.99     83.24 o
 -10   0  18     1717.05     1723.69     92.13 o
  -9   0  18      224.94      161.59     60.54 o
  -8   0  18    10620.71    11523.60    242.10 o
  -7   0  18     3970.49     4006.49    143.67 o
  -6   0  18     3714.02     3251.78    139.88 o
  -5   0  18     1262.43     1205.87     78.47 o
  -4   0  18     5704.38     5575.05    138.53 o
  -3   0  18    10867.41    11441.12    203.74 o
  -2   0  18     3771.38     4626.97    166.19 o
  -1   0  18     1257.62     1188.30     76.46 o
   0   0  18     2214.00     2763.57    131.70 o
   1   0  18     1665.16     1410.48     65.02 o
   2   0  18     1401.59     1397.68     88.53 o
   3   0  18     6504.65     6539.00    136.85 o
   4   0  18      177.34      191.78     64.87 o
   5   0  18     2329.80     2615.11    127.51 o
   6   0  18      855.11      802.26    123.25 o
   7   0  18     6629.28     7096.15    273.05 o
   8   0  18     1151.89      989.60    136.27 o
   9   0  18     1406.77     1516.05    150.56 o
  10   0  18     1352.64     1763.83    156.94 o
  11   0  18     1116.43     1143.99    145.97 o
  12   0  18     1718.27     2111.13    173.27 o
  13   0  18      512.81      833.68    137.80 o
 -20   1  18      201.13      139.40    135.76 o
 -19   1  18      319.62      369.61     97.77 o
 -18   1  18        0.03       -9.82     83.27 o
 -17   1  18      151.11      167.73     88.61 o
 -16   1  18      228.81      214.71     69.72 o
 -15   1  18        0.49       46.33     52.48 o
 -14   1  18      801.54      733.67     49.80 o
 -13   1  18        0.33      -15.36     36.74 o
 -12   1  18      134.69       79.96     38.37 o
 -11   1  18      133.90      175.56     39.29 o
 -10   1  18     2704.74     2832.51     81.38 o
  -9   1  18      260.02      306.50     45.72 o
  -8   1  18      297.48      271.07     44.52 o
  -7   1  18     1669.82     1742.43     70.31 o
  -6   1  18     2459.43     2670.37     92.97 o
  -5   1  18       54.42       50.12     38.31 o
  -4   1  18       40.28       19.81     37.73 o
  -3   1  18        0.28      -35.05     37.38 o
  -2   1  18     1863.49     1878.29     69.17 o
  -1   1  18     4017.27     4205.35     94.37 o
   0   1  18      144.45      125.37     42.32 o
   1   1  18      556.95      711.33     91.83 o
   2   1  18      151.99      123.47     40.41 o
   3   1  18      178.32      187.95     40.61 o
   4   1  18        9.29       16.87     37.37 o
   5   1  18      637.76      662.21     48.15 o
   6   1  18        2.57       22.56     40.55 o
   7   1  18     1523.17     1580.02     87.68 o
   8   1  18      217.00      219.98     76.12 o
   9   1  18      127.19      180.02    130.14 o
  10   1  18       18.79      -47.60     95.95 o
  11   1  18        1.66      -17.00     71.82 o
  12   1  18       11.48       56.68     77.14 o
  13   1  18      177.28      105.47     79.66 o
 -20   2  18      755.09      669.64    110.07 o
 -19   2  18       31.32       54.88     90.00 o
 -18   2  18     1570.47     1494.34    126.22 o
 -17   2  18      255.75      224.92     90.60 o
 -16   2  18     4568.62     4190.86    245.34 o
 -15   2  18       62.74       67.31     62.31 o
 -14   2  18     3077.01     3183.33     98.26 o
 -13   2  18      299.62      366.67     43.23 o
 -12   2  18     2924.90     3083.65     76.93 o
 -11   2  18     1415.31     1546.25     58.28 o
 -10   2  18     3692.84     3753.37     81.66 o
  -9   2  18       42.75      -35.48     35.48 o
  -8   2  18       42.78        9.35     35.12 o
  -7   2  18     2254.60     2369.67     68.28 o
  -6   2  18     3047.40     2979.59     80.04 o
  -5   2  18     1740.98     1848.29     68.92 o
  -4   2  18      729.02      723.18     44.19 o
  -3   2  18      214.00      224.97     38.43 o
  -2   2  18      331.28      320.99     47.84 o
  -1   2  18      594.67      598.94     52.13 o
   0   2  18      403.71      438.87     48.67 o
   1   2  18     1218.38     1163.18     59.80 o
   2   2  18      348.16      271.46     55.20 o
   3   2  18     1437.76     1562.91     63.67 o
   4   2  18       13.87       26.62     40.76 o
   5   2  18     5400.99     5581.92    104.02 o
   6   2  18       13.99       30.21     49.51 o
   7   2  18      879.96     1122.44    159.48 o
   8   2  18     1255.34     1242.58     77.70 o
   9   2  18      623.06      636.97     67.70 o
  10   2  18      640.28      702.90     93.12 o
  11   2  18      139.79       80.08     76.04 o
  12   2  18      276.93      186.34     81.83 o
 -20   3  18      801.96      998.23    122.36 o
 -19   3  18       14.32       -0.55     86.67 o
 -18   3  18     1408.22     1361.64    123.45 o
 -17   3  18      176.95       84.41     87.17 o
 -16   3  18       62.32      118.53     70.70 o
 -15   3  18      204.30      277.09     69.44 o
 -14   3  18     3584.82     3496.48     95.98 o
 -13   3  18       23.98       99.46     39.23 o
 -12   3  18        6.65       37.98     38.33 o
 -11   3  18      382.16      451.18     44.44 o
 -10   3  18       24.61      -23.70     37.50 o
  -9   3  18       25.18       29.96     40.71 o
  -8   3  18      226.63      281.26     44.09 o
  -7   3  18      214.97      192.59     48.65 o
  -6   3  18     2846.75     2954.09     88.91 o
  -5   3  18      474.54      539.01     52.40 o
  -4   3  18       21.60       85.92     38.14 o
  -3   3  18        0.40      -32.42     42.85 o
  -2   3  18      698.74      718.77     54.95 o
  -1   3  18       70.90      126.84     44.40 o
   0   3  18       11.94      -32.32     42.20 o
   1   3  18     2323.87     2326.31     77.59 o
   2   3  18      943.53      845.54     65.92 o
   3   3  18        0.49      -39.30     39.30 o
   4   3  18     2037.78     2089.60     72.56 o
   5   3  18      147.82      118.13     43.78 o
   6   3  18       73.40       71.46     54.83 o
   7   3  18        2.20      -11.60     53.47 o
   8   3  18       35.96       69.16     55.82 o
   9   3  18      123.16      132.70     89.98 o
  10   3  18        6.48      -76.06     76.06 o
  11   3  18      164.89      254.71    102.84 o
  12   3  18      141.46       28.89     78.19 o
 -19   4  18       28.52      -48.28     91.30 o
 -18   4  18      642.92      557.48    108.95 o
 -17   4  18       27.91      -75.09     80.13 o
 -16   4  18      379.14      417.99     97.82 o
 -15   4  18      263.38      329.30     73.94 o
 -14   4  18     3369.87     3446.76    127.10 o
 -13   4  18      214.10      157.38     48.81 o
 -12   4  18    11460.71    11432.67    154.45 o
 -11   4  18      338.91      394.52     52.09 o
 -10   4  18       16.78       13.58     45.39 o
  -9   4  18      531.74      545.45     57.96 o
  -8   4  18      280.66      259.98     54.30 o
  -7   4  18        8.09      -46.68     46.68 o
  -6   4  18      170.63      136.89     49.26 o
  -5   4  18     6381.21     6303.19    122.66 o
  -4   4  18      325.05      335.87     58.50 o
  -3   4  18     4947.30     4818.26    106.53 o
  -2   4  18       42.65       41.35     45.24 o
  -1   4  18     1563.00     1521.83     67.92 o
   0   4  18      465.66      500.40     53.07 o
   1   4  18       17.44      -31.21     42.26 o
   2   4  18        1.75      -33.44     33.44 o
   3   4  18      174.54      115.11     44.58 o
   4   4  18        9.09      -30.50     36.92 o
   5   4  18      165.84      270.86     73.59 o
   6   4  18      217.35      289.58     63.80 o
   7   4  18      697.85      868.78     77.63 o
   8   4  18      428.53      448.91     68.05 o
   9   4  18      912.45     1038.36     83.76 o
  10   4  18     1114.77     1013.05    106.46 o
  11   4  18      148.60       78.81     82.01 o
  12   4  18       79.97       53.84     81.50 o
 -19   5  18        0.56      -47.21    128.10 o
 -18   5  18      167.24       95.44    133.21 o
 -17   5  18       26.19      -34.45    122.49 o
 -16   5  18     1269.68     1341.50    175.57 o
 -15   5  18       60.08       93.14     84.32 o
 -14   5  18      334.91      308.67     88.86 o
 -13   5  18      700.34      674.45     66.30 o
 -12   5  18      510.19      420.08     55.20 o
 -11   5  18        0.26      -44.70     44.70 o
 -10   5  18     1774.58     1742.14     79.52 o
  -9   5  18       19.35       -8.22     49.86 o
  -8   5  18        0.77        4.56     49.64 o
  -7   5  18     2181.83     2395.61     87.97 o
  -6   5  18      106.42      134.23     65.51 o
  -5   5  18     1412.06     1347.26     91.15 o
  -4   5  18      627.36      709.37     79.74 o
  -3   5  18      143.65       95.73     54.95 o
  -2   5  18      302.73      336.07     52.43 o
  -1   5  18       76.92       80.09     47.59 o
   0   5  18        0.34      -10.93     44.28 o
   1   5  18      446.91      490.24     59.00 o
   2   5  18        9.44       33.65     33.62 o
   3   5  18     1144.49     1086.52     68.50 o
   4   5  18      173.45      273.15     85.15 o
   5   5  18       50.92      -31.49     60.30 o
   6   5  18        6.76      -58.79     58.79 o
   7   5  18      129.54      217.19     67.68 o
   8   5  18        1.29       15.35     61.23 o
   9   5  18        0.78      -53.07    127.58 o
  10   5  18       46.78       84.72    103.45 o
  11   5  18       40.01       38.57    146.09 o
 -18   6  18       58.87        9.19    132.95 o
 -17   6  18       18.12      102.58    132.70 o
 -16   6  18      853.35      773.97    160.77 o
 -15   6  18      579.74      547.62    147.75 o
 -14   6  18     2828.50     2659.83    151.66 o
 -13   6  18        0.08      -28.09     66.44 o
 -12   6  18     5169.60     5529.84    166.34 o
 -11   6  18      140.18      134.35     56.25 o
 -10   6  18     5193.08     5171.08    127.34 o
  -9   6  18     1260.44     1253.70     89.99 o
  -8   6  18     2693.44     2702.73    114.81 o
  -7   6  18      335.58      406.17     72.25 o
  -6   6  18     1683.28     1573.90     97.19 o
  -5   6  18     1185.11     1116.48     97.07 o
  -4   6  18     5800.79     5848.36    156.49 o
  -3   6  18    10537.94    10787.69    194.95 o
  -2   6  18     1547.72     1730.59    114.38 o
  -1   6  18     6417.94     7131.10    146.39 o
   0   6  18      266.55      276.78     53.20 o
   1   6  18     2104.66     2383.12     84.17 o
   2   6  18       31.33       38.27     43.07 o
   3   6  18     1511.26     1489.91    142.14 o
   4   6  18       16.17      -38.91     79.85 o
   5   6  18       20.59      -62.85     62.85 o
   6   6  18      198.42      291.28     72.66 o
   7   6  18     1109.80     1164.89     91.66 o
   8   6  18       15.15      -57.93     65.82 o
   9   6  18      980.38     1130.79     94.11 o
  10   6  18      107.70       74.79     71.59 o
 -17   7  18        1.06      167.91    142.90 o
 -16   7  18      652.67      677.51    161.28 o
 -15   7  18        5.85       36.49    123.25 o
 -14   7  18      300.46      313.23    102.43 o
 -13   7  18       41.18      -20.44     86.40 o
 -12   7  18       14.04      -57.81     82.54 o
 -11   7  18       21.14       57.41     66.92 o
 -10   7  18       71.57      -55.71     77.61 o
  -9   7  18        7.29      -88.34     88.34 o
  -8   7  18     3530.18     3260.36    130.10 o
  -7   7  18        4.71      -60.75     60.75 o
  -6   7  18      291.81      299.80     70.38 o
  -5   7  18      537.15      555.04     77.67 o
  -4   7  18       13.98      -17.09     62.41 o
  -3   7  18       13.47       40.01     64.18 o
  -2   7  18      461.09      383.62     74.70 o
  -1   7  18      136.93      101.70     56.89 o
   0   7  18       35.30       43.10     60.84 o
   1   7  18      131.76      101.03     61.78 o
   2   7  18      690.94      635.52    170.72 o
   3   7  18      358.87      229.23     94.12 o
   4   7  18      272.18      333.18    100.70 o
   5   7  18      582.07      532.91     93.73 o
   6   7  18      441.54      516.87     84.88 o
   7   7  18       54.62       49.57     75.56 o
   8   7  18       14.69      -68.10     68.10 o
   9   7  18      150.53      281.01    152.73 o
 -16   8  18     2168.92     1830.18    215.63 o
 -15   8  18       53.16        4.85    131.67 o
 -14   8  18     1689.95     1518.60    192.66 o
 -13   8  18        2.32      -72.73    124.27 o
 -12   8  18      331.24      492.25    146.73 o
 -11   8  18       15.13      -12.44    153.24 o
 -10   8  18     1748.95     1936.95    110.34 o
  -9   8  18       32.13      -24.71     66.82 o
  -8   8  18     3314.10     3641.28    160.85 o
  -7   8  18      603.18      615.04    110.32 o
  -6   8  18     1628.20     1721.75    160.90 o
  -5   8  18      582.13      520.41     80.43 o
  -4   8  18       78.61       -9.09     65.25 o
  -3   8  18     2221.48     2144.72    112.40 o
  -2   8  18      311.72      176.71     70.61 o
  -1   8  18     5761.75     5690.33    179.72 o
   0   8  18       94.98      152.18     92.05 o
   1   8  18     3655.60     3815.28    389.15 o
   2   8  18       65.11      -26.10     86.69 o
   3   8  18       93.01      179.47     96.97 o
   4   8  18      145.40      106.49    183.35 o
   5   8  18      364.73      214.35     84.39 o
   6   8  18       52.71      -37.41     93.91 o
   7   8  18      122.75      173.68    112.54 o
   8   8  18      255.89      193.54    100.69 o
 -14   9  18      315.77      576.20    167.15 o
 -13   9  18       34.23       66.86    146.22 o
 -12   9  18      436.42      222.78    140.86 o
 -11   9  18      571.69      479.23    154.13 o
 -10   9  18      192.66       83.29     95.37 o
  -9   9  18       82.40       54.00     94.86 o
  -8   9  18     1080.74      957.43     96.20 o
  -7   9  18      210.51      218.04     92.90 o
  -6   9  18      514.95      484.49     82.89 o
  -5   9  18       17.59       78.49     71.19 o
  -4   9  18        7.18      -68.24     68.24 o
  -3   9  18      148.40      136.35     76.67 o
  -2   9  18      130.97       81.01    125.93 o
  -1   9  18       76.29      121.19     96.72 o
   0   9  18      921.39      889.42    122.99 o
   1   9  18     1071.88      981.52    125.69 o
   2   9  18      887.03      943.48    124.15 o
   3   9  18      144.10      -29.04     95.93 o
   4   9  18       88.61       49.68     98.41 o
   5   9  18      839.82      856.28    123.85 o
   6   9  18      159.73      148.15    144.82 o
 -12  10  18      127.28       90.33    148.01 o
 -11  10  18       95.54       22.46    141.63 o
 -10  10  18      560.44      534.10    160.00 o
  -9  10  18       81.72       56.71    115.60 o
  -8  10  18      107.14      180.28    105.11 o
  -7  10  18     1297.24     1414.58    109.13 o
  -6  10  18      964.72      947.91     99.18 o
  -5  10  18      965.66      948.18     99.10 o
  -4  10  18        7.70      -86.34     88.66 o
  -3  10  18      232.78      512.21    127.21 o
  -2  10  18        7.32      -73.54     92.71 o
  -1  10  18      170.33       29.31    101.21 o
   0  10  18      130.12       49.77    122.36 o
   1  10  18     1267.43     1087.46    134.25 o
   2  10  18        0.00       12.77    226.48 o
   3  10  18      673.13      663.84    123.11 o
   4  10  18        3.82       -5.56    119.55 o
  -8  11  18      220.89      248.10    110.13 o
  -7  11  18      117.68       58.72    108.96 o
  -6  11  18     1082.86     1562.49    219.97 o
  -5  11  18       89.23      276.87    109.21 o
  -4  11  18      245.85      208.24    213.97 o
  -3  11  18       81.15      -56.19    101.71 o
  -2  11  18       30.02       71.06    101.53 o
  -1  11  18       12.00       51.13    102.53 o
   0  11  18       21.09      -26.88    100.91 o
   1  11  18        7.49        5.32    104.13 o
 -20   1  19      219.57      287.42    102.56 o
 -19   1  19      105.10       26.45     91.78 o
 -18   1  19     2251.64     2227.90    331.74 o
 -17   1  19      383.30      287.77    233.88 o
 -16   1  19     1574.77     1560.57    102.69 o
 -15   1  19      659.86      770.94     83.25 o
 -14   1  19     3677.50     3461.37     96.84 o
 -13   1  19        6.91      -37.23     37.23 o
 -12   1  19      241.05      275.99     42.47 o
 -11   1  19      286.89      225.36     53.49 o
 -10   1  19    13724.28    13895.00    173.29 o
  -9   1  19     1266.15     1426.68     70.55 o
  -8   1  19    13009.93    13297.53    229.17 o
  -7   1  19       48.90       30.43     51.76 o
  -6   1  19     2414.80     2547.77     93.00 o
  -5   1  19      387.15      302.43     49.53 o
  -4   1  19      240.06      232.30     44.26 o
  -3   1  19     2022.21     1965.00     66.05 o
  -2   1  19       73.46       17.02     43.41 o
  -1   1  19       33.33        8.21     61.96 o
   0   1  19      130.30      117.50     44.84 o
   1   1  19       78.43      177.35     54.89 o
   2   1  19        1.78      -32.14     37.39 o
   3   1  19       81.14       77.58     38.49 o
   4   1  19        0.53      -26.88     41.91 o
   5   1  19      202.83      179.58     49.86 o
   6   1  19      139.59      310.74     51.83 o
   7   1  19     2197.03     2053.70    119.54 o
   8   1  19       20.14      -13.97     74.07 o
   9   1  19     2594.30     2573.03    266.03 o
  10   1  19     1540.14     1391.55    109.97 o
  11   1  19      804.18      842.69     97.58 o
  12   1  19      402.51      418.32     92.51 o
 -20   2  19       98.80      185.23     99.93 o
 -19   2  19     1094.12     1194.60    126.30 o
 -18   2  19       98.29      132.44     92.00 o
 -17   2  19      288.30      234.93     91.17 o
 -16   2  19       21.14       -1.24     66.18 o
 -15   2  19      138.42      296.94     70.10 o
 -14   2  19     1873.96     1793.81     75.83 o
 -13   2  19      155.72      134.63     42.45 o
 -12   2  19       20.16      -16.84     38.05 o
 -11   2  19       20.04       75.43     39.49 o
 -10   2  19    14645.83    14385.82    177.60 o
  -9   2  19        4.34      -43.01     43.01 o
  -8   2  19     2681.16     2787.17     84.27 o
  -7   2  19      836.94      845.71     61.50 o
  -6   2  19      189.49      114.47     45.21 o
  -5   2  19     1738.67     1768.29     65.31 o
  -4   2  19      236.20      183.92     38.52 o
  -3   2  19      826.77      944.71     46.87 o
  -2   2  19      901.81      901.27     73.05 o
  -1   2  19     2585.11     2981.61     86.50 o
   0   2  19       13.60       27.93     44.22 o
   1   2  19      298.92      247.74     46.95 o
   2   2  19      983.15      919.38     67.28 o
   3   2  19      150.79      161.70     43.54 o
   4   2  19       95.03       20.63     41.39 o
   5   2  19     2600.49     2494.05    102.16 o
   6   2  19        0.01       98.94     51.97 o
   7   2  19        0.99       -1.48     51.38 o
   8   2  19      164.72       59.63     75.34 o
   9   2  19       22.58      -29.29     77.44 o
  10   2  19      424.77      546.55     91.02 o
  11   2  19        0.32       41.14     91.99 o
  12   2  19       33.16       49.74    104.11 o
 -19   3  19      961.93      908.34    120.08 o
 -18   3  19      467.24      497.92    106.22 o
 -17   3  19     2213.12     2413.25    317.83 o
 -16   3  19     2300.78     2469.33    147.31 o
 -15   3  19      584.55      553.27     78.95 o
 -14   3  19      792.54      905.27     74.02 o
 -13   3  19      949.22      909.42     58.33 o
 -12   3  19    22205.18    21377.79    233.93 o
 -11   3  19       10.80       36.51     42.18 o
 -10   3  19     3012.55     3199.97     89.74 o
  -9   3  19        2.73      -43.55     43.55 o
  -8   3  19     1217.29     1195.85     97.20 o
  -7   3  19     2195.24     2211.17     83.91 o
  -6   3  19     8729.95     8840.18    157.86 o
  -5   3  19      774.28      757.01     60.37 o
  -4   3  19     2493.66     2503.20     71.39 o
  -3   3  19      144.42      232.31     49.52 o
  -2   3  19      228.31      178.36     48.59 o
  -1   3  19     4375.69     4523.40    107.53 o
   0   3  19      344.14      513.56     53.41 o
   1   3  19      105.86      113.68     45.65 o
   2   3  19        1.10      -33.89     41.84 o
   3   3  19       92.56       37.05     38.35 o
   4   3  19       15.93       -7.21     51.75 o
   5   3  19      665.58      515.63     67.01 o
   6   3  19        4.41       19.18     55.33 o
   7   3  19     1473.89     1505.16     86.16 o
   8   3  19      409.26      365.77     81.16 o
   9   3  19     1060.28     1183.16    111.51 o
  10   3  19        1.75      -43.79     97.99 o
  11   3  19     2149.66     2145.44    131.99 o
 -19   4  19        0.14       75.02    133.72 o
 -18   4  19      750.25      729.31    112.14 o
 -17   4  19       11.78      -86.84     86.84 o
 -16   4  19      190.52       18.07     85.89 o
 -15   4  19      565.75      658.59    123.13 o
 -14   4  19      294.34      340.31     70.84 o
 -13   4  19       16.78      -12.92     51.01 o
 -12   4  19      844.84      955.74     63.58 o
 -11   4  19      200.70      225.59     51.09 o
 -10   4  19     1274.18     1184.74     74.52 o
  -9   4  19      956.53      987.33     72.12 o
  -8   4  19      700.56      719.10     63.60 o
  -7   4  19     3887.11     3854.69    128.18 o
  -6   4  19     7368.09     6892.01    133.55 o
  -5   4  19     1884.73     1783.04     74.82 o
  -4   4  19    10264.78    10227.31    176.78 o
  -3   4  19       93.43        8.08     53.52 o
  -2   4  19      606.98      664.55     58.00 o
  -1   4  19       67.09      -57.39     57.39 o
   0   4  19      227.93      319.45     51.12 o
   1   4  19       22.82       39.78     45.38 o
   2   4  19        7.02       -4.74     29.77 o
   3   4  19     2529.80     2639.89    104.73 o
   4   4  19       17.21       65.10     60.48 o
   5   4  19       76.98       74.50     59.99 o
   6   4  19      714.44      674.03     75.92 o
   7   4  19      604.22      489.39     71.61 o
   8   4  19      586.21      683.41     95.10 o
   9   4  19        1.33      -70.61     78.60 o
  10   4  19      139.73      132.36     86.03 o
  11   4  19       42.49      -77.83     77.83 o
 -18   5  19       56.33       31.13    131.93 o
 -17   5  19      117.12      123.00    132.19 o
 -16   5  19       88.13      105.90    124.02 o
 -15   5  19      193.50       21.83     85.10 o
 -14   5  19     6787.88     6436.25    224.05 o
 -13   5  19      136.26      184.57     70.29 o
 -12   5  19     7615.78     7811.80    209.58 o
 -11   5  19       23.51       33.79     53.18 o
 -10   5  19     2718.89     2710.50     98.11 o
  -9   5  19       19.12        6.20     57.20 o
  -8   5  19     1031.69      955.90     84.16 o
  -7   5  19      225.07      123.69     51.89 o
  -6   5  19     1388.65     1358.57     93.76 o
  -5   5  19       80.50      150.00     66.23 o
  -4   5  19     3749.71     3595.57    128.70 o
  -3   5  19     2002.40     2063.49     89.59 o
  -2   5  19       12.29       -8.69     52.63 o
  -1   5  19     1001.46     1032.37     65.46 o
   0   5  19      946.24      898.21     62.73 o
   1   5  19     8123.90     8558.19    164.25 o
   2   5  19      220.17       86.71     62.36 o
   3   5  19     1912.42     1973.74    129.99 o
   4   5  19       36.79      -20.76     68.23 o
   5   5  19      253.19      272.79     70.18 o
   6   5  19       29.68       -3.91     63.30 o
   7   5  19       43.06       25.17     77.03 o
   8   5  19       52.27      174.36     67.72 o
   9   5  19      808.17      647.52    100.15 o
  10   5  19      150.43      161.68    150.56 o
 -17   6  19       61.77      -15.57    134.74 o
 -16   6  19     1014.68     1040.64    176.59 o
 -15   6  19       39.00       58.95    130.65 o
 -14   6  19      328.19      204.16    120.19 o
 -13   6  19      145.22      204.39    102.58 o
 -12   6  19      234.51      308.11     77.73 o
 -11   6  19     1106.78     1058.22     76.48 o
 -10   6  19      592.94      656.79     68.04 o
  -9   6  19     1680.14     1827.19    128.79 o
  -8   6  19      437.90      441.23     75.85 o
  -7   6  19       59.63       86.50     67.09 o
  -6   6  19      103.29      -61.17     61.17 o
  -5   6  19      362.87      208.57     70.90 o
  -4   6  19     1638.72     1736.98    100.92 o
  -3   6  19     5550.44     5697.73    157.48 o
  -2   6  19     4427.34     5111.05    130.20 o
  -1   6  19       42.30       75.14     55.07 o
   0   6  19       71.88      127.45     63.76 o
   1   6  19       58.01       17.75     54.46 o
   2   6  19       61.52      -62.28    239.87 o
   3   6  19      913.35      819.94    110.29 o
   4   6  19       93.35      -53.87     92.63 o
   5   6  19      619.22      457.14     80.53 o
   6   6  19       30.01      -61.92     65.80 o
   7   6  19       15.46      -42.43     64.71 o
   8   6  19       98.50       78.86     70.74 o
   9   6  19       18.89       62.61     73.09 o
 -16   7  19     1203.38     1524.21    194.19 o
 -15   7  19      339.85      413.65    150.30 o
 -14   7  19     1878.64     1700.68    139.99 o
 -13   7  19       30.16       31.30     86.88 o
 -12   7  19      414.28      461.99    104.63 o
 -11   7  19       18.89       34.34     90.50 o
 -10   7  19     2214.92     1953.78    109.89 o
  -9   7  19      179.38      236.00     73.67 o
  -8   7  19        7.15      -35.44     65.39 o
  -7   7  19        5.25      -32.41     84.09 o
  -6   7  19       97.66       55.55     71.32 o
  -5   7  19      177.19       77.80     66.88 o
  -4   7  19      139.13       49.76     66.08 o
  -3   7  19      293.87      240.07     71.21 o
  -2   7  19     7662.29     7440.06    181.54 o
  -1   7  19     2884.02     2630.46    117.86 o
   0   7  19      231.12      293.21     94.14 o
   1   7  19     1320.91     1260.38    122.74 o
   2   7  19      382.02      408.63    100.93 o
   3   7  19     1559.97     1609.03    133.98 o
   4   7  19        0.93      -88.04     88.04 o
   5   7  19      869.32      988.39    123.83 o
   6   7  19      140.38      210.28     80.04 o
   7   7  19        9.59      -45.12     70.55 o
   8   7  19        1.47      -97.22     97.22 o
 -15   8  19       32.84      -99.27    128.61 o
 -14   8  19        5.96     -117.38    117.38 o
 -13   8  19        0.91       13.27    131.16 o
 -12   8  19      237.79      225.33    139.08 o
 -11   8  19       28.77      127.91     95.89 o
 -10   8  19      375.89      522.90    107.19 o
  -9   8  19      153.45       99.81    132.50 o
  -8   8  19      768.32      826.99     91.94 o
  -7   8  19      289.56      184.46     75.35 o
  -6   8  19      579.14      635.81     85.67 o
  -5   8  19       17.37      -42.63     66.26 o
  -4   8  19       71.41       52.12     69.55 o
  -3   8  19      255.06      331.91     78.55 o
  -2   8  19       10.49      -16.55     67.93 o
  -1   8  19      474.00      657.59    112.14 o
   0   8  19        0.66      120.69    178.76 o
   1   8  19      604.33      417.46    107.39 o
   2   8  19       37.01        9.46     93.14 o
   3   8  19        3.29      -88.44     90.81 o
   4   8  19        8.15      -91.30     91.30 o
   5   8  19       25.53      -72.10     94.53 o
   6   8  19       20.56       -4.71     98.83 o
   7   8  19        3.05      -95.22     95.22 o
 -13   9  19       40.14      157.70    141.88 o
 -12   9  19      452.43      403.70    152.60 o
 -11   9  19        1.83      -59.20    121.72 o
 -10   9  19     1505.70     1381.72    136.87 o
  -9   9  19      106.46      155.01     99.18 o
  -8   9  19      543.51      581.82    107.18 o
  -7   9  19       55.65      -20.70     73.03 o
  -6   9  19     1555.45     1380.72    181.57 o
  -5   9  19      251.51      174.79     76.79 o
  -4   9  19      201.93      182.69     77.41 o
  -3   9  19       36.50       34.38     91.76 o
  -2   9  19      186.15      286.05    104.69 o
  -1   9  19     2696.15     2591.23    238.85 o
   0   9  19     1763.05     1914.64    149.09 o
   1   9  19     2631.66     2418.52    160.77 o
   2   9  19      242.47      267.75    107.30 o
[truncated: 70,809 more chars]
